# Supplementary material for: Identification, Verification and Pathway Enrichment Analysis of Prognosis-Related Immune Genes in Patients With Hepatocellular Carcinoma
Source: Front Oncol. 2021 Sep 20;11:695001. doi: 10.3389/fonc.2021.695001 (PMC8488301; doi:10.3389/fonc.2021.695001)
Supplement: Supplementary Data Sheet 1 — —The data of 11 genes obtained by lasso regression analysis. [file DataSheet_1.xlsx]

## Sheet: lassoSigExp
id	futime	fustat	PSMD2	PSMD14	FABP6	ISG20L2	HDAC1	BIRC5	NRAS	SPP1	STC2	NR6A1	CDK4
TCGA-CC-A7IE	217	1	4.64866	3.96228	0.313481	2.72611	4.76519	2.97248	3.53497	7.47032	2.2221	2.61997	4.65631
TCGA-ED-A7PX	6	0	5.77129	4.6329	0.87449	3.06019	5.35024	2.54555	3.60689	7.92315	2.81171	0.236085	5.94864
TCGA-2Y-A9HA	36	1	5.29714	3.79597	1.25881	3.88305	4.35883	2.13578	4.20471	9.43186	2.13704	0.856158	4.38814
TCGA-CC-A5UE	272	1	5.12693	4.39988	0.2646	3.58014	5.75928	4.64448	4.81538	9.02698	0.455087	0.652228	4.95599
TCGA-ED-A97K	6	0	4.81186	3.90391	0.00412988	3.37157	5.18031	1.67644	3.41087	8.33079	0.568662	1.29552	4.86188
TCGA-DD-AACI	1618	0	4.87538	3.97579	0.310425	2.83715	4.2118	1.28297	2.50879	6.8693	0.637615	0.224826	3.28413
TCGA-DD-A4NG	802	1	4.36486	3.22485	0.00412988	2.73402	3.81124	1.13384	2.97319	6.34078	0.597049	0.693476	4.19328
TCGA-DD-A3A2	2131	1	4.26918	3.09804	0.00412988	1.87658	3.73402	0.231323	2.33025	0.565819	0.0942026	0.561333	3.52462
TCGA-DD-A73F	1085	0	4.92677	3.66571	0.0879359	2.42478	4.27778	2.8913	3.52162	2.84364	0.667056	0.506274	3.54591
TCGA-CC-A3MB	315	1	5.26685	4.6217	0.00412988	3.34628	4.63905	3.33002	3.56402	2.88105	0.539483	0.747381	4.95829
TCGA-MI-A75H	747	0	4.39868	3.53498	0.00412988	2.62228	4.25494	1.22268	2.99826	7.5799	0.545264	0.615196	3.90332
TCGA-DD-A4NK	1210	1	4.63636	3.08755	0.00412988	2.82992	3.80517	0.497703	3.04294	0.960671	0.574149	0.716556	3.63939
TCGA-DD-AACO	1876	0	4.47606	2.66154	0.0483341	2.42542	3.72209	3.30089	3.54006	5.31009	0.581051	0.587488	2.4419
TCGA-2Y-A9H0	3675	0	5.44067	4.14885	0.0748212	2.84538	4.08838	4.06092	3.7689	6.58298	0.670857	0.632991	5.99885
TCGA-CC-A5UD	304	1	5.43862	4.5812	0.0591807	3.47655	4.87289	4.41384	3.64975	6.80696	1.09476	1.17872	4.95486
TCGA-LG-A9QD	366	0	4.52344	3.58401	0.00412988	2.09918	3.74049	0.187593	2.73748	2.8924	0.00984207	0.417051	3.12244
TCGA-DD-A3A1	233	1	4.61803	3.94156	0.691108	2.90282	3.40511	2.28081	3.1078	10.8874	0.575093	0.431601	4.30445
TCGA-NI-A8LF	606	0	4.19222	3.22517	0.00412988	2.41737	3.78435	1.05761	3.17011	5.38827	1.32056	0.811351	3.42593
TCGA-BC-A110	2116	1	4.18707	3.04366	0.00412988	2.44818	3.81106	0.193355	2.82231	3.7556	1.04533	0.196682	3.81141
TCGA-CC-A9FU	1	0	4.81482	3.71518	0.0682324	4.1112	4.97975	3.7106	4.49642	5.19227	1.08083	1.35688	5.23267
TCGA-XR-A8TG	898	0	4.96542	3.71972	0.0269602	3.03415	4.92241	2.71869	3.79667	6.2103	0.832967	0.844387	4.06488
TCGA-KR-A7K8	906	0	4.97169	3.15279	0.00412988	2.76143	3.93154	2.38085	3.05851	3.94162	0.415765	0.65853	4.47063
TCGA-DD-AACB	2324	0	4.88476	3.73633	0.00412988	2.81146	5.23661	2.8609	3.74511	8.60289	1.07309	0.68494	4.59802
TCGA-DD-AACW	1424	0	4.77989	3.4196	0.00412988	3.61509	4.46314	2.74441	3.00211	0.685114	0.248432	0.732212	5.3139
TCGA-DD-A119	223	1	4.67586	3.39326	0.00412988	2.98984	3.99622	1.52565	3.4966	9.07227	1.03422	0.466257	3.57401
TCGA-O8-A75V	538	0	4.88141	3.7415	0.044261	3.02851	4.36126	1.80984	3.17147	9.90188	0.709911	0.524878	4.04455
TCGA-G3-AAV6	65	1	4.26121	4.19798	1.57821	2.97792	4.59111	4.40691	3.9706	4.47724	1.14578	2.26518	5.9507
TCGA-DD-A4NH	690	0	4.95704	4.22725	1.13518	4.02698	4.36005	3.32205	3.28285	8.02461	3.64291	1.2586	5.79463
TCGA-YA-A8S7	412	1	5.36853	4.2947	3.8458	3.85815	5.30806	3.22604	3.57559	11.6033	2.2796	0.601654	5.37415
TCGA-4R-AA8I	262	1	5.13417	3.17772	0.0614177	2.61915	4.13129	1.45307	3.62299	5.51354	0.622467	0.832122	4.01953
TCGA-CC-A9FS	211	0	4.47343	3.65319	0.00412988	2.89698	3.82924	1.72513	3.5105	3.54233	2.7283	0.878885	4.29867
TCGA-ZP-A9D4	395	0	4.28552	3.09976	0.00412988	3.13568	4.2841	1.39512	3.23136	3.55979	0.752468	1.04472	4.1857
TCGA-MI-A75G	698	0	5.17323	4.0272	0.00412988	2.51311	3.99347	0.839194	2.93961	2.85809	0.529524	0.609161	3.5361
TCGA-DD-AADP	458	0	4.33745	3.24517	0.00412988	3.13193	3.9767	1.90868	3.74297	5.64491	0.686943	0.707379	4.27451
TCGA-CC-A7IJ	382	0	6.57612	4.73033	0.211319	3.31537	5.60906	5.85155	3.69843	6.93673	1.87405	0.606012	6.0184
TCGA-NI-A4U2	1791	1	4.12968	3.57653	0.00412988	1.62935	3.74126	0.916408	3.07917	3.1217	0.479204	0.326897	3.20497
TCGA-DD-A115	2542	1	5.30072	2.65142	0.117512	2.30236	3.8014	2.8851	3.80263	2.4426	0.396674	0.780478	3.30517
TCGA-ED-A5KG	482	0	4.96532	3.98434	0.0616595	3.63042	5.41188	2.4068	3.93426	7.70144	0.927214	0.427837	5.2229
TCGA-RC-A7S9	640	0	4.32308	3.41246	0.0246463	2.9009	5.32807	2.59471	2.7408	1.7663	0.408246	0.860338	3.95837
TCGA-DD-AADM	12	1	4.99212	3.69612	0.0556548	2.8168	4.53778	2.36683	2.72621	10.0725	0.349678	0.546479	3.88271
TCGA-DD-A11C	662	0	5.05046	3.64402	0.0216612	2.87064	4.68191	2.86994	3.36996	5.08258	1.7104	0.54927	4.24744
TCGA-DD-A1EI	183	0	5.49119	4.19891	0.00412988	2.74564	4.44699	2.325	3.97651	4.4996	1.25956	0.786878	4.77238
TCGA-2Y-A9H9	697	0	4.80515	3.58813	0.0236352	2.46842	4.32031	2.18091	3.12776	1.45091	0.706148	0.591951	3.62715
TCGA-DD-AAW2	1855	0	4.64104	2.91672	0.00412988	2.73086	4.25049	0.897266	3.23225	0.860519	0.377158	0.803742	4.37954
TCGA-DD-AAE2	638	0	5.08355	2.79478	0.455282	2.6653	3.95083	1.9896	3.46941	3.32272	0.778565	0.595936	4.11295
TCGA-DD-A4NE	660	1	4.86075	3.69288	1.77519	3.57306	4.48684	3.30834	3.09773	1.86905	0.856297	0.569282	3.9506
TCGA-DD-AADI	1085	0	4.76507	3.43458	0.00412988	3.18822	4.86853	1.46375	2.99694	2.25424	0.50889	0.686836	4.26825
TCGA-K7-A5RG	519	0	5.2157	4.07211	0.265874	2.72911	4.95633	2.3685	4.18458	5.40423	0.674104	1.52764	4.60929
TCGA-DD-AAD1	564	0	4.97082	3.71858	0.0639	3.3994	4.56187	1.25574	3.38165	4.95835	1.06864	0.817711	4.42001
TCGA-WJ-A86L	345	0	4.71012	2.92885	1.85998	3.75834	3.83093	2.65371	4.44128	4.06037	1.30072	1.03101	3.65516
TCGA-UB-AA0V	314	0	4.08851	2.94997	0.00412988	2.24375	4.04537	0.277386	3.09238	4.9239	0.184704	0.510575	3.6792
TCGA-CC-A7IG	299	1	5.92144	4.2994	0.204916	3.3709	5.05197	4.64293	3.35414	6.06976	2.79134	0.697032	5.16349
TCGA-UB-A7MD	52	1	5.90522	4.34616	0.275045	3.01655	4.2587	1.845	3.6091	10.59	1.50801	0.671302	4.02521
TCGA-DD-AAW1	1989	0	4.38564	3.10418	0.00412988	2.73769	3.7746	0.361199	3.04232	3.68409	0.606385	0.767958	3.98528
TCGA-CC-A7IK	262	1	5.48221	4.33028	0.113931	3.67075	5.07209	3.09966	4.45849	9.3242	0.41751	1.33713	4.55657
TCGA-DD-AAE1	552	0	4.40012	3.23242	0.00412988	3.21753	4.28283	1.3484	3.15412	2.05716	0.345374	0.576356	4.77813
TCGA-DD-A39W	827	1	4.59043	3.40169	0.00412988	2.83125	4.98568	0.636999	3.00855	3.45721	0.201459	1.27475	4.34625
TCGA-2Y-A9H5	555	1	4.3878	3.00592	0.0293518	3.19942	4.23962	1.44547	2.93316	4.70531	1.35183	1.21549	4.25581
TCGA-EP-A26S	237	0	4.55659	3.69024	0.00412988	2.91618	4.6265	0.622516	2.77376	3.78981	0.691265	0.665869	4.32023
TCGA-DD-AAVY	1970	0	4.99621	3.2045	0.00412988	3.27389	4.20142	0.257438	3.13007	8.07266	1.06106	0.915904	4.15942
TCGA-BC-A10X	770	1	4.26283	3.13474	0.0214963	2.35986	4.15056	0.313533	3.34529	4.72443	0.900832	0.292145	3.71984
TCGA-BC-4073	352	0	5.28294	4.27474	0.491138	2.98765	4.70328	2.70651	4.3859	7.31053	1.87556	0.593848	4.63891
TCGA-ED-A8O5	406	0	4.24061	2.79594	0.00412988	3.08967	4.3771	1.75325	3.4023	0.870222	0.872673	1.41861	4.16057
TCGA-UB-A7ME	486	0	4.65999	3.29161	0.0695998	3.2377	4.93243	2.00778	3.63577	3.01049	0.739416	0.51969	4.51767
TCGA-DD-AADO	453	0	4.41837	4.38709	0.00412988	2.49778	4.06921	2.98234	2.75306	5.8107	0.284767	0.619651	3.46251
TCGA-2Y-A9H7	1168	0	4.42204	3.19455	0.00412988	3.17392	3.76438	2.33035	3.53942	5.39312	0.323804	0.554394	4.98219
TCGA-ZS-A9CF	2412	0	5.0931	3.5292	0.0879644	2.48685	4.83048	3.21444	3.88066	5.34002	1.5844	1.28029	4.39883
TCGA-DD-AAD2	658	0	4.81883	3.46079	0.00412988	2.48807	4.38299	2.00986	3.08607	9.11604	0.650172	0.598259	3.75015
TCGA-DD-A4ND	2232	0	4.52662	3.5628	0.00412988	2.70553	4.72806	1.87133	3.65722	5.0814	1.28777	1.46988	4.50744
TCGA-DD-AAEI	1531	0	5.09421	3.74202	0.73237	2.1351	4.1737	2.5158	3.47298	9.53712	0.572428	0.822706	4.67862
TCGA-G3-A7M7	361	0	5.14003	4.64278	0.00412988	2.07245	4.40824	0.6478	3.18825	9.93822	0.578942	0.67211	3.84934
TCGA-DD-AAVS	1823	0	5.11015	3.78731	0.00412988	3.20496	4.55989	2.24025	3.85115	5.65668	0.497194	0.975139	4.68495
TCGA-G3-A5SL	621	0	4.58361	3.45564	0.00412988	2.85242	4.04511	1.44466	3.22109	4.31404	1.51481	0.673794	3.6082
TCGA-G3-A25V	860	0	4.54007	3.60697	0.194247	2.30025	4.29364	0.955108	2.9901	10.931	1.02399	0.710509	3.84418
TCGA-BC-A216	1351	0	4.47277	3.57821	0.298556	3.26404	5.09355	3.80543	3.44906	4.6533	0.578786	1.14913	3.35706
TCGA-G3-A25Z	655	0	4.49917	3.78801	0.00412988	2.8554	4.35129	1.72136	3.36932	4.57351	0.363901	0.492428	3.95012
TCGA-FV-A4ZP	2486	1	5.50188	3.08502	0.0340928	2.88288	4.11023	5.04802	2.25516	7.44602	0.44763	0.366115	3.31624
TCGA-DD-A11A	79	0	4.91352	3.94391	0.0238708	3.18228	4.30517	2.13251	4.29683	5.60603	0.355649	0.361773	4.1022
TCGA-DD-AADW	587	0	4.85504	3.34163	0.079958	4.23778	4.63551	3.81993	3.54079	6.75576	1.18988	1.39416	5.539
TCGA-DD-AADB	1242	0	5.24799	4.11958	0.00412988	3.47011	4.81728	3.16478	4.25387	3.64328	0.657221	1.64345	5.51559
TCGA-CC-A7IH	365	0	4.67143	3.46074	0.00412988	3.23257	4.25223	1.23076	3.28023	0.501577	0.67728	0.787286	3.80114
TCGA-FV-A3I0	848	0	5.11114	3.77822	1.23872	3.14571	4.6215	1.34164	3.30783	13.0613	2.3841	0.0943581	5.46987
TCGA-G3-A7M5	447	0	3.91407	2.9734	0.0284171	2.47887	3.70591	0.747553	2.76561	0.906428	1.57198	0.251728	3.72604
TCGA-DD-A1EB	2017	0	4.97946	3.58619	0.00412988	2.76214	3.47205	0.925712	3.25277	0.577521	0.380427	0.541882	3.56494
TCGA-XR-A8TE	925	0	4.07974	3.83313	0.00412988	3.04537	4.78812	0.367245	3.40429	3.10267	1.4818	0.831116	4.06782
TCGA-DD-AAEB	478	0	3.50509	2.86676	0.00412988	2.14129	3.93289	0.787975	2.55967	0.61282	0.502986	0.767615	2.22619
TCGA-G3-AAUZ	480	0	4.43475	2.98005	0.00412988	2.70532	3.95365	3.30025	2.82074	2.5547	0.372993	0.679831	3.48247
TCGA-DD-AAVU	2202	0	4.71286	3.59983	0.0311783	2.31864	3.70172	2.79077	3.38386	8.85725	1.1073	0.58786	3.66798
TCGA-WX-AA47	556	1	4.00052	3.63862	0.11504	2.28979	4.37888	1.08603	2.02958	7.19931	1.11299	0.576353	1.96281
TCGA-2Y-A9GZ	848	1	4.87753	3.01365	0.00412988	2.75341	3.98977	2.03152	3.47035	3.15569	0.519244	0.983879	3.95964
TCGA-2Y-A9GV	2532	1	4.62911	2.86445	0.0380618	2.40102	4.16241	0.606551	3.63608	2.41411	0.886219	0.591107	3.77284
TCGA-DD-AACP	415	0	5.07522	3.82811	1.04396	3.37451	4.98423	3.83187	3.93522	7.8386	0.618303	2.61701	5.57063
TCGA-XR-A8TD	1030	0	5.07111	4.14958	0.116917	2.51637	4.24486	3.41205	3.88386	7.51139	2.03431	0.669946	4.02848
TCGA-BC-A8YO	562	0	5.26305	3.89604	1.40919	3.51004	4.88306	3.32522	4.44112	5.14363	0.561165	1.42319	4.91694
TCGA-MI-A75E	507	0	4.75468	3.49637	0.00412988	2.53145	4.3741	1.45657	2.87524	8.1031	0.611857	0.426548	3.88817
TCGA-G3-A7M9	56	1	5.76805	5.04908	2.16742	4.49208	6.22282	4.2537	4.79532	7.77424	1.96353	2.96953	6.43661
TCGA-DD-A4NJ	760	0	5.22508	3.47373	0.0799707	3.33968	4.4048	3.05202	4.2483	6.12856	0.918871	0.882539	4.96672
TCGA-RC-A6M5	15	0	4.48029	3.47879	0.00412988	2.10889	5.59333	0.174159	2.94918	6.12792	1.28928	0.420599	3.78371
TCGA-DD-A73E	44	0	5.51624	3.60548	0.00412988	2.79451	4.22092	1.26208	3.28107	2.9291	0.636148	0.803367	4.56741
TCGA-DD-AADS	474	0	4.27455	2.49035	0.00412988	1.75766	3.33253	0.911542	2.56267	1.17146	0.347002	0.353638	1.89957
TCGA-CC-A3M9	300	1	6.51655	4.44458	0.312973	3.05961	5.65337	4.40253	3.96765	7.78556	1.71555	0.439763	5.75288
TCGA-FV-A3I1	247	1	5.48287	3.93633	0.666863	3.23165	4.85158	2.15553	4.03588	9.70749	1.95686	0.788248	4.30962
TCGA-ED-A7XO	427	0	5.13799	2.91629	0.00412988	2.6402	4.78734	2.261	3.49595	3.46921	0.5302	0.529967	4.22946
TCGA-K7-A5RF	631	0	4.28006	3.03147	0.00412988	2.43083	3.68541	0.220377	3.01283	5.52319	0.256454	0.39405	3.58086
TCGA-MR-A520	229	0	4.56364	3.45509	0.00412988	1.97762	3.69856	0.473255	2.74307	0.759564	0.414533	0.544309	3.33745
TCGA-CC-A7IF	649	1	4.29567	3.4983	0.00412988	2.50305	3.63005	3.25368	3.13679	1.02955	0.546209	0.908301	3.34515
TCGA-DD-AAVW	2317	0	4.35723	3.49754	0.11482	2.85929	4.07625	1.49257	3.40404	5.01335	1.08336	0.551948	3.73215
TCGA-DD-A39Y	171	1	5.77304	4.16744	0.218053	3.48811	5.44936	4.297	4.43132	9.82622	1.90834	0.652615	4.92193
TCGA-DD-A1EC	602	0	5.17173	4.50001	0.00412988	2.88662	4.66486	1.68707	3.62014	2.89579	0.487275	0.463221	4.45678
TCGA-BW-A5NP	1	0	4.38916	4.02602	0.00412988	3.86439	5.09673	2.4906	3.3059	6.33021	0.954505	0.804696	5.11383
TCGA-DD-AADU	554	0	3.78443	3.00799	0.0315001	2.52389	3.2606	0.7316	2.74905	7.71248	0.783494	0.67373	2.84277
TCGA-BC-A69H	444	0	5.36584	3.10079	0.570156	3.21325	4.80024	4.31082	3.22723	6.91884	2.34085	0.268677	5.31373
TCGA-DD-AADC	425	1	4.89434	4.36832	0.646801	3.54292	5.50032	4.41554	4.05062	8.7169	1.99832	1.56419	4.54852
TCGA-ED-A7PZ	6	0	5.61266	3.38154	0.206143	2.96284	5.08763	2.95746	3.4085	7.15114	1.08183	0.375664	4.68421
TCGA-G3-A5SM	520	0	4.79821	3.75584	0.231644	2.59406	4.02241	1.77979	3.27084	6.88736	0.955322	0.583585	3.71615
TCGA-DD-A73D	693	0	4.31444	3.79063	0.00412988	3.30058	4.19982	1.81862	3.14809	3.88143	0.433569	0.815459	3.98799
TCGA-ZS-A9CG	341	0	4.37024	3.03602	0.00412988	2.81534	3.94826	0.179706	2.96618	6.11976	1.56387	0.685226	3.89195
TCGA-G3-A5SI	768	1	4.96722	4.03114	0.00412988	3.22225	4.67739	3.21292	3.56531	2.94221	0.716092	0.667876	4.27677
TCGA-3K-AAZ8	396	0	5.50005	3.5819	0.00412988	2.94266	4.34266	0.48272	2.87284	2.9593	0.389657	0.461477	3.902
TCGA-G3-A3CI	180	0	4.13477	3.02407	0.0790921	1.79459	3.82227	0.397206	2.56146	1.09746	0.431414	0.624584	3.30966
TCGA-DD-A4NV	2018	0	5.0169	3.18001	0.00412988	2.40186	3.75126	0.452842	3.06673	2.49485	0.64655	0.729451	3.87402
TCGA-ED-A66Y	296	1	4.2815	3.24655	0.00412988	3.44012	4.81961	2.47125	3.36128	4.82865	0.556129	0.346699	5.00127
TCGA-BC-A10Q	1135	1	5.18673	3.67989	0.0291059	3.00575	4.36078	2.8742	4.39536	11.0056	1.86892	0.271822	4.76008
TCGA-DD-AAEA	575	0	4.3387	3.34831	0.00412988	2.88377	4.15489	2.80881	3.72412	2.28795	0.272585	0.521067	3.82351
TCGA-DD-AAD0	137	0	5.05364	3.53255	0.0302541	3.32166	3.62428	2.26084	3.54759	6.26745	0.34085	0.591462	4.76562
TCGA-DD-A3A9	931	1	5.13263	4.12366	0.0826125	3.29576	4.05921	2.09475	2.61876	2.02292	0.845089	0.264154	4.57392
TCGA-5C-AAPD	20	0	5.77174	4.32709	0.156413	3.35465	5.78229	3.08811	3.34227	5.30052	0.822717	0.660508	4.89738
TCGA-FV-A2QR	581	1	5.10461	3.78136	0.0538688	3.77114	4.21208	1.90968	3.62645	5.8527	1.17259	0.613929	4.18687
TCGA-DD-A3A7	419	1	4.37193	4.06054	3.03315	2.84287	4.35305	3.78052	2.70585	6.46351	0.922239	0.659699	2.78977
TCGA-DD-A4NR	9	1	4.75846	4.00496	0.565635	3.16471	4.73522	2.95346	3.82617	10.3034	2.32073	1.59167	5.09821
TCGA-DD-AADY	555	0	4.71424	3.41782	0.00412988	3.48248	4.23726	1.35866	3.69338	0.318341	0.983	1.30354	4.21627
TCGA-DD-A4NN	899	1	4.82243	3.3576	0.0256967	4.33802	4.44792	3.07897	2.76486	2.13379	0.958987	1.04263	5.06541
TCGA-DD-AA3A	410	1	5.78652	4.79181	0.480628	3.93599	5.07202	3.64427	4.11696	10.9804	1.53197	0.181553	5.53841
TCGA-LG-A6GG	387	0	4.53583	3.67536	0.205695	2.46254	4.36467	1.54973	4.00861	6.85394	0.330263	1.0777	3.83008
TCGA-G3-AAV4	27	1	5.10835	3.7088	0.00412988	2.6783	4.57759	1.47417	3.71494	1.77159	1.06672	1.36601	4.4047
TCGA-G3-AAV3	412	0	4.99901	3.66016	0.00412988	2.8834	4.50748	2.17809	3.11194	8.99026	0.549755	0.697131	4.46601
TCGA-DD-AADL	636	0	5.3108	3.4743	0.0685602	3.04149	4.64586	2.13839	4.36865	3.53424	0.563297	0.740315	4.95737
TCGA-FV-A3R3	366	1	4.80933	3.18927	0.00412988	2.80879	5.16869	0.395738	3.97733	8.15085	1.37217	0.470551	3.77544
TCGA-DD-A1EA	2415	0	5.16808	3.83545	0.00412988	3.39205	4.23417	1.58906	3.39099	6.56487	0.368304	1.22313	3.76464
TCGA-DD-A1EL	415	1	6.0245	5.79847	0.699161	3.44044	5.0134	3.36324	4.61566	11.2102	2.27444	1.49153	4.5261
TCGA-DD-A3A5	3125	1	5.98613	3.72011	0.00412988	2.46716	4.42102	2.12962	3.29124	0.770287	0.819734	0.5363	4.0167
TCGA-DD-A11B	14	1	4.2644	3.50514	0.0243302	3.19717	3.47607	1.33079	3.67377	2.25599	0.659735	0.413024	3.4019
TCGA-DD-AAE0	555	0	4.5752	3.80375	0.337345	3.73165	5.27843	3.63509	2.99112	6.11068	1.10734	1.23071	4.75667
TCGA-DD-AADA	1233	0	3.86403	3.20536	0.0522223	2.77266	3.71007	0.471911	2.87639	0.470159	0.246461	0.531923	2.91369
TCGA-DD-AAW0	2015	0	5.36269	3.64708	0.00412988	3.45612	3.4539	1.14189	3.75952	4.97415	3.3202	0.328362	3.7787
TCGA-DD-AAC9	347	0	4.42627	3.44345	0.00412988	2.56082	3.86157	0.783566	2.3269	7.44839	0.82467	0.475833	3.78175
TCGA-FV-A496	10	0	4.14868	3.86972	0.0458589	2.90083	3.85649	0.97366	3.377	2.04545	0.696299	0.480655	3.83638
TCGA-CC-A3MA	303	1	5.39	4.14338	0.0726462	4.44422	4.53029	3.39304	4.09371	12.0574	1.81037	1.56605	4.38134
TCGA-DD-AACS	1804	0	6.56048	4.57652	0.00412988	3.75963	4.82586	2.16531	3.51427	1.54995	0.325306	0.737724	4.33285
TCGA-CC-A8HT	140	1	5.31953	4.74362	2.3905	3.27468	5.11685	3.89234	3.42493	8.85112	4.20347	2.28144	4.29092
TCGA-CC-5259	250	0	4.15223	3.59086	0.253995	2.1551	4.2165	2.38967	2.5144	4.32906	0.547304	0.393447	2.28696
TCGA-GJ-A3OU	879	0	5.0735	3.89041	0.1623	2.86819	4.20392	2.36618	3.50284	7.85134	1.3237	0.626534	4.67631
TCGA-DD-A4NF	428	0	4.83915	3.72341	0.00412988	3.01761	4.36285	0.0748372	3.12441	7.83418	0.464554	0.362171	3.89112
TCGA-CC-A8HS	300	1	4.42117	3.95301	0.0303736	4.05109	4.64678	3.56966	4.10824	1.8023	0.623204	1.31041	5.05177
TCGA-CC-A1HT	101	1	5.66447	4.5493	3.13749	4.08055	5.21451	4.21372	4.999	8.74956	2.67341	0.752888	5.22924
TCGA-DD-AACT	1562	0	4.30133	3.31838	0.133352	2.9712	3.93385	1.29224	2.77755	4.18046	0.330936	0.489007	3.91218
TCGA-PD-A5DF	639	1	5.30471	3.86752	0.240466	2.39919	4.24782	2.69011	3.99684	6.7555	1.44104	0.391235	4.40033
TCGA-DD-A4NQ	373	1	5.54586	4.49082	0.356254	2.91723	4.96563	3.22385	4.0062	9.72807	1.2134	1.04327	4.46808
TCGA-ZS-A9CD	1386	1	4.69176	3.93272	0.387566	2.5987	4.12037	0.733437	3.15453	10.3454	1.81024	0.54069	3.95586
TCGA-DD-A73G	3478	0	5.10537	3.29187	0.187968	2.4976	4.91917	3.0122	2.59328	2.57832	0.608877	0.642024	4.61351
TCGA-BC-A10Z	34	1	6.31577	4.46487	0.00412988	2.95382	4.97105	2.49145	4.51861	5.1478	0.499854	1.36666	4.1596
TCGA-FV-A2QQ	729	0	4.93499	3.88118	1.51382	2.80327	3.92776	1.24562	3.5071	10.0047	0.882925	0.975196	4.29388
TCGA-5C-A9VH	322	0	4.3334	3.72737	0.00412988	3.15501	4.41923	1.62058	2.81143	3.07146	1.07115	0.491928	4.16196
TCGA-DD-AAVP	2752	0	5.10128	4.00122	0.0485065	3.20309	4.55875	1.27532	2.69182	2.60331	1.28311	0.412739	3.99927
TCGA-ZP-A9CV	1088	1	5.35533	4.21656	0.0823454	3.16277	4.86809	1.09295	2.96062	6.8301	0.988114	0.960529	3.56613
TCGA-ED-A82E	408	0	5.44645	4.46925	0.0254709	3.35811	4.2113	0.714242	3.97068	9.86481	0.962436	0.324283	4.96499
TCGA-DD-AACU	1567	0	5.30504	3.91563	0.806168	2.91792	4.92343	1.3763	3.30965	3.58344	0.471705	0.466931	4.30092
TCGA-ZS-A9CE	1241	0	3.99643	2.68789	0.0397815	2.68344	4.03584	1.0407	3.24223	0.732481	0.759938	0.78103	3.70671
TCGA-DD-AACC	1685	1	4.31984	3.28999	0.00412988	3.07159	4.25879	2.45825	3.21971	4.16992	0.747293	0.747611	4.21691
TCGA-2Y-A9HB	260	0	4.8205	3.91014	0.0262803	2.77176	4.58515	1.13286	2.72306	4.57422	0.646061	1.09707	3.54197
TCGA-ZP-A9CZ	706	0	5.19444	3.48834	0.0304901	3.83008	4.16047	3.76872	3.72698	5.09132	0.499948	0.494943	4.64313
TCGA-RC-A7SB	588	0	4.75581	3.78242	0.104052	2.43597	3.80367	1.89289	3.91583	3.90676	1.11015	0.364455	3.90917
TCGA-BC-A112	153	1	4.88083	3.88656	4.93029	3.89516	4.41707	2.68523	4.24718	10.9616	1.38592	0.676675	4.86657
TCGA-BC-A10R	308	1	4.91454	4.06807	0.00412988	2.83865	4.79863	0.574518	3.53942	10.192	1.54963	0.444705	4.12725
TCGA-CC-A8HU	344	1	5.10991	3.69536	0.0316297	4.00852	5.42028	3.65361	3.9175	6.61771	0.418049	1.64938	5.91667
TCGA-UB-A7MF	214	1	5.50541	3.76567	0.0223098	3.07525	5.34439	2.63598	3.13174	5.22935	0.726839	0.702667	4.88837
TCGA-MR-A8JO	330	0	4.20701	3.81556	0.95107	2.43513	5.02055	1.01176	3.13543	9.75477	2.47883	0.628886	3.75074
TCGA-CC-A9FW	248	0	4.3045	3.69238	0.177532	3.28268	4.35807	2.19256	3.35469	7.95509	0.568122	1.11424	5.33726
TCGA-5R-AA1C	364	0	5.32481	4.56285	0.00412988	3.18902	4.44796	1.31503	3.91251	11.268	1.82287	0.973738	4.77858
TCGA-XR-A8TF	693	1	4.00297	2.82776	0.00412988	2.94882	4.20724	1.29243	3.36336	1.90569	0.502757	0.558799	4.76345
TCGA-2Y-A9H2	1731	0	5.14291	3.58514	0.184967	3.47874	4.27612	3.18951	4.28368	10.9546	1.3838	1.97078	4.96595
TCGA-DD-AAE9	722	0	4.76579	3.54383	0.00412988	2.88281	4.23591	1.34395	3.44978	5.89323	1.5734	0.635344	3.74337
TCGA-ED-A7XP	400	0	4.67615	4.09775	0.00412988	3.4836	4.10087	1.71242	3.84685	5.73111	2.43535	0.520514	3.90185
TCGA-2Y-A9GX	2442	0	4.8001	3.57302	0.0301909	3.10966	4.10449	1.18856	3.71882	9.746	0.754119	0.790472	4.08349
TCGA-DD-AAD5	1345	0	5.3807	4.79985	4.05689	3.4392	5.00011	3.23605	3.35858	10.8902	2.54404	0.671115	4.49751
TCGA-CC-A3MC	363	0	5.23391	4.19572	0.00412988	4.0243	4.14117	2.87633	3.19037	10.1184	2.03755	0.658269	3.61781
TCGA-CC-5264	102	1	5.39111	3.63676	0.052829	3.81222	5.40382	3.83724	4.63062	7.08799	0.508205	0.647653	5.80501
TCGA-DD-AACY	1450	0	4.52229	3.50473	0.00412988	2.90375	4.76787	0.467356	2.70128	3.36123	0.656041	0.778733	4.5429
TCGA-BD-A3ER	1115	0	4.56447	3.52042	0.0781714	3.00008	3.72649	0.84164	3.01089	10.6698	1.86251	0.693385	4.02164
TCGA-CC-5263	129	1	5.70054	4.28513	0.156505	3.65368	5.20125	4.40092	4.69402	7.99303	1.25051	1.21747	5.83796
TCGA-5C-A9VG	328	0	4.95991	3.92975	0.10304	3.93115	5.93744	3.16204	3.76501	2.74539	1.29388	1.22135	5.50495
TCGA-2Y-A9H1	1229	1	4.38034	2.95551	0.00412988	2.24666	4.04074	0.612316	2.09553	8.32504	0.160974	0.461955	3.06983
TCGA-DD-AACL	107	1	5.70095	4.4195	1.37769	3.25515	5.71992	3.72779	3.73508	6.55555	3.12805	1.62576	5.45553
TCGA-G3-A25X	1779	0	5.72639	3.91328	0.794027	3.49805	4.62406	4.14558	2.94317	10.0179	1.22884	0.461216	5.27466
TCGA-DD-AACA	2301	0	4.83579	3.40828	0.00412988	2.69757	3.95643	2.86072	3.89694	6.77771	0.448197	1.0074	4.91206
TCGA-BW-A5NO	20	0	4.80371	3.77955	0.00412988	3.18061	4.69052	2.01838	4.09171	4.97631	0.490119	0.768148	4.92808
TCGA-DD-AAE7	644	0	4.18201	3.02026	0.00412988	2.51099	3.49214	0.678072	2.7056	5.03607	0.501352	0.440335	3.63578
TCGA-DD-AADF	115	1	4.66112	3.91097	0.117267	3.12221	4.03934	2.97404	2.78536	1.16487	0.489986	0.992636	3.48772
TCGA-DD-A1EF	394	1	4.85334	3.34745	0.00412988	3.70797	4.93442	2.09287	4.79024	5.95262	0.642053	1.8915	6.26907
TCGA-G3-A3CK	585	0	4.75791	3.65491	0.00412988	2.97254	4.08509	1.1505	3.6778	10.4638	0.784879	0.765251	3.94218
TCGA-DD-AADQ	436	0	4.31088	3.90528	0.0543451	2.14254	4.10157	0.758251	3.2775	1.88987	0.216832	0.472407	3.20375
TCGA-G3-A5SK	744	0	3.72957	3.24124	0.00412988	2.26885	3.50215	0.187862	2.98294	1.14585	0.29604	0.457264	3.06115
TCGA-DD-A3A6	3258	1	4.86767	3.05114	0.378457	2.05555	4.12839	0.906118	2.19355	1.11136	2.16622	0.419481	3.29926
TCGA-ZP-A9CY	782	0	4.32331	3.31492	0.096687	2.07951	3.9216	0.643319	3.1156	5.39858	0.386806	0.488623	3.58536
TCGA-BC-A10Y	711	1	4.84982	3.38578	0.0434704	3.32284	4.71424	3.56448	4.04394	2.93839	0.948567	0.81595	4.65321
TCGA-DD-AAVX	1718	0	4.36384	3.27062	0.00412988	2.26897	4.06051	0.517712	3.09208	8.94508	0.318559	0.598884	3.87717
TCGA-KR-A7K2	657	0	3.86333	3.18788	0.0341554	2.57547	4.9213	1.45638	2.72219	1.695	0.707603	0.798626	3.63738
TCGA-DD-A113	2425	0	4.99967	4.19856	0.0391742	3.25699	4.61941	2.04245	3.25567	6.29085	1.27322	0.479548	4.24718
TCGA-ED-A4XI	386	0	4.48055	3.19816	0.135455	2.44611	4.53829	0.510597	3.12141	6.27256	0.345305	0.638521	3.68078
TCGA-G3-A3CG	673	0	4.74049	4.07336	0.00412988	2.87952	4.50976	0.857849	3.36472	5.12483	0.999391	1.03113	3.68978
TCGA-DD-A114	1149	1	6.07271	4.02739	0.767904	3.82057	5.26347	2.69658	4.31685	6.57669	1.05421	0.702853	5.8313
TCGA-CC-A5UC	347	1	4.70392	4.07612	0.00412988	3.24315	4.47539	3.83266	3.28031	5.48197	0.663426	2.66624	5.21828
TCGA-LG-A9QC	425	0	3.89666	3.93967	0.0876733	2.58307	4.22686	1.40116	2.30629	2.30645	0.440808	1.0284	3.88416
TCGA-BC-A10S	1423	1	4.2282	3.00624	0.0237714	2.54836	4.20398	0.336421	3.04022	3.16057	1.28228	0.364582	4.2992
TCGA-CC-A8HV	279	1	4.84621	5.09173	0.207026	3.90448	5.51929	2.98921	3.09019	2.34375	0.805748	1.21631	3.8371
TCGA-FV-A3R2	194	1	5.62949	3.61322	0.0468934	2.88391	4.67765	2.27871	3.70869	1.6658	0.562551	0.498233	4.59522
TCGA-DD-AACV	1531	0	4.98916	3.67091	0.0707024	2.94628	4.45528	3.66503	4.3141	2.68782	0.539572	0.675468	4.33605
TCGA-BC-A10T	837	1	4.92042	3.20624	0.0384043	2.85701	3.51862	2.08241	3.71694	3.85439	1.99399	0.618422	4.75383
TCGA-G3-AAV2	372	0	4.70563	3.08141	0.00412988	2.72025	4.43593	0.322251	2.56928	1.66386	0.507091	0.561005	4.12402
TCGA-DD-AAC8	16	1	5.17418	3.76013	0.195496	3.67087	4.51882	0.871979	3.29015	9.15967	0.560455	0.621164	4.87547
TCGA-DD-AACZ	171	1	5.73321	4.94812	0.103057	2.81935	5.75797	2.56706	4.70594	8.93351	1.22783	2.65045	5.53469
TCGA-BC-A10U	837	1	5.05263	3.7519	1.80475	3.2901	4.5366	1.97791	4.03963	6.44034	3.84225	0.516422	4.33452
TCGA-HP-A5N0	752	1	4.69973	2.82849	0.0293573	2.87116	4.10434	0.192061	3.08031	0.478058	0.777097	0.333943	4.10767
TCGA-CC-A7IL	278	1	5.09676	3.37289	0.0223601	2.86148	3.42837	2.07423	3.52039	6.42392	0.206681	0.622686	3.3616
TCGA-BC-A69I	387	0	4.36622	3.11675	0.00412988	2.82483	4.04497	0.591356	2.48728	3.56554	1.27458	0.364239	3.88701
TCGA-DD-A3A8	11	1	4.39852	3.26473	0.00412988	2.58781	4.11196	0.796574	2.76049	3.00891	0.562798	0.676398	3.8209
TCGA-GJ-A6C0	31	1	5.22454	4.09486	0.722152	3.202	4.29445	3.56325	3.49139	8.06074	3.35669	0.792762	5.37464
TCGA-BD-A2L6	1363	0	4.11806	3.34188	0.00412988	2.49949	4.27627	3.20799	3.51291	1.09797	0.615225	0.696351	4.173
TCGA-G3-A3CH	780	0	4.45155	3.1913	0.00412988	2.56627	3.99539	1.79687	3.48815	2.16663	0.697775	0.663555	3.7009
TCGA-DD-AACN	1302	0	4.66779	3.39433	0.00412988	3.73171	4.29751	0.957111	3.32458	3.20876	1.12693	1.03847	4.43791
TCGA-G3-AAV1	359	1	4.40862	3.49474	0.0698219	2.90422	3.78139	1.68563	4.26549	8.75985	1.03075	0.830381	4.37898
TCGA-DD-A11D	1560	1	4.57976	3.39308	0.00412988	2.38078	3.7635	0.684731	3.24994	3.63675	0.609328	0.649752	3.30423
TCGA-BC-A3KG	498	0	5.11962	4.58881	0.0244118	3.71685	5.57767	2.86229	3.17918	4.52649	0.680927	1.33025	4.78778
TCGA-DD-AACF	365	1	5.08012	3.40131	0.00412988	3.13965	4.47524	2.45442	3.38084	3.19073	0.361435	0.511351	4.26381
TCGA-ED-A7PY	390	0	3.77968	3.38405	0.00412988	3.00105	4.84914	1.58305	2.71271	0.369964	0.199038	1.1029	3.01946
TCGA-WQ-A9G7	30	0	4.88583	4.02249	0.209831	3.42517	4.50919	3.40823	3.1219	4.81938	3.68068	0.778622	3.80303
TCGA-DD-AACQ	432	1	4.81018	2.68771	0.00412988	3.56365	4.51791	2.30722	3.6133	3.234	0.0942958	1.19106	4.33697
TCGA-DD-AAE6	141	0	4.81423	2.79078	0.107017	3.28577	5.19398	3.50549	3.53795	0.90328	0.23392	0.849126	4.59291
TCGA-UB-A7MC	500	0	5.48587	3.84769	0.0220027	3.65324	3.89269	2.67252	3.3275	3.57496	1.15298	1.34155	4.68671
TCGA-DD-A4NS	2456	1	4.49976	3.0755	0.00412988	3.00041	4.73252	0.696337	3.5398	8.37504	0.810679	1.01582	4.24337
TCGA-EP-A3JL	303	0	4.34792	3.6872	0.078122	3.1056	4.31696	1.94074	2.82188	8.67163	1.35824	0.727708	4.45174
TCGA-DD-A39Z	601	1	4.54498	3.38431	0.0331287	2.46201	4.64423	2.34028	2.31238	1.45653	0.214306	0.490968	3.83773
TCGA-FV-A4ZQ	12	0	4.94116	3.82221	0.00412988	2.92884	5.09745	3.45859	4.08125	3.47919	0.39139	1.00004	4.87698
TCGA-CC-5258	129	1	5.11721	3.91059	0.00412988	3.74645	5.25407	3.04964	4.05235	4.3846	1.21302	1.69014	5.69229
TCGA-DD-A39V	643	1	4.48237	3.05729	0.0644259	2.95583	4.24184	2.02587	3.12933	10.4961	0.423863	0.58369	3.78568
TCGA-RC-A6M3	1	0	4.78907	4.59322	0.0533057	2.97479	5.80482	2.81221	3.32022	7.38443	2.636	1.11456	4.78799
TCGA-RC-A6M4	22	0	4.65803	3.11051	0.00412988	2.50773	4.0198	1.90787	3.1573	2.53743	0.477431	1.06094	4.32665
TCGA-RC-A7SH	468	0	4.32767	3.05432	0.0943237	3.9097	4.2906	3.00887	3.30398	2.67234	0.918208	2.27835	3.16005
TCGA-WX-AA44	615	0	5.04504	3.52911	0.25641	4.09346	4.74621	3.05629	4.26334	8.37932	3.21642	1.28858	4.0565
TCGA-DD-AAD6	672	0	3.79196	3.4932	0.00412988	2.7885	3.50604	2.81496	3.74384	7.66021	0.528364	1.49239	3.22662
TCGA-ZP-A9D0	717	0	5.31571	3.89958	0.113469	3.11603	4.44213	0.747331	3.02287	1.82659	0.645783	0.50948	3.7629
TCGA-QA-A7B7	94	0	5.64755	4.60003	1.84212	3.33766	4.81163	3.6174	4.30363	1.22126	0.390382	1.20181	4.62176
TCGA-EP-A2KB	334	0	4.09392	3.29659	0.00412988	3.50727	4.49204	2.5613	3.16187	0.803442	0.427765	0.851698	5.06869
TCGA-RC-A7SK	472	0	4.59198	3.87207	0.118226	2.35544	4.03744	1.49101	3.5986	4.22137	0.165936	0.378229	3.61503
TCGA-MI-A75C	291	0	4.02103	3.4158	0.477535	2.99215	4.73235	1.73359	2.53097	10.5738	0.365344	0.694199	3.8639
TCGA-CC-5262	103	1	5.22761	4.07312	0.311501	3.20187	4.61742	3.05389	3.68407	10.5571	2.33726	0.692385	5.12473
TCGA-DD-A73B	283	1	4.50413	3.34741	0.124953	2.9103	3.60665	2.72471	3.37371	3.46686	1.18649	0.982274	4.28205
TCGA-UB-A7MA	535	0	4.79139	4.08161	2.30911	3.24843	4.76935	3.23116	3.99881	10.0749	0.766331	1.20289	6.11404
TCGA-G3-A5SJ	698	0	4.50256	3.86082	0.814741	2.67488	5.74294	2.39593	4.3114	11.3592	0.891781	0.841753	4.59322
TCGA-DD-AADV	574	0	5.16459	3.14199	0.0898322	2.77859	4.67239	2.40233	4.06287	5.51647	0.388464	0.437742	4.31597
TCGA-G3-A3CJ	594	0	4.04791	2.94677	0.00412988	2.68172	4.05523	0.825242	2.22207	4.04044	0.467927	0.467391	3.43916
TCGA-DD-AAD8	1219	0	4.02735	3.39247	0.175072	2.42916	4.70061	2.11934	4.00475	5.67113	0.885408	0.960812	3.26879
TCGA-2Y-A9H4	1452	0	4.94026	3.20048	0.0388421	2.86974	4.566	2.17982	3.24675	1.06751	0.437485	0.541101	4.41599
TCGA-DD-A4NL	1711	0	4.05898	3.31719	0.0844196	1.78916	3.8393	0.240837	2.4035	1.24535	0.80452	0.426844	3.02087
TCGA-2Y-A9H3	1516	0	4.34925	2.77557	0.121605	2.64951	4.64675	1.26504	2.43103	1.02104	0.536327	0.561678	3.89803
TCGA-2Y-A9GW	1271	1	4.32342	3.49972	0.386295	2.98379	4.31753	1.23309	3.36921	10.462	0.816054	0.528793	4.22973
TCGA-FV-A495	1	0	4.85688	3.31308	0.136578	2.808	4.4137	3.74574	2.73661	5.50773	0.259036	0.886525	4.12026
TCGA-DD-A4NA	1008	0	5.1713	4.25126	0.0265334	2.9309	4.29949	1.81704	4.6112	8.22621	1.91686	0.21499	4.14921
TCGA-CC-5261	97	1	4.90559	3.53891	0.0381378	4.34073	4.70206	2.40026	3.64497	4.80622	1.29359	0.985734	5.03554
TCGA-XR-A8TC	1339	0	3.65639	3.75627	0.0262615	3.36875	4.12567	1.73296	3.06281	1.42546	1.30783	1.43068	4.08328
TCGA-DD-AADR	2028	0	4.43856	3.94137	0.431891	2.54118	3.50063	2.32094	4.15527	9.03337	0.271979	0.543366	4.16744
TCGA-ED-A459	408	0	5.03678	3.72427	2.24991	3.03797	4.94249	2.77794	4.51241	6.86638	2.13211	0.356677	4.69579
TCGA-DD-AADN	898	0	4.64815	3.248	0.049515	2.21838	4.81182	3.55421	3.05314	7.03546	0.262211	1.76864	3.99435
TCGA-G3-A25T	1553	0	5.23624	4.23897	0.00412988	2.78482	4.90683	3.30501	3.36062	8.58625	0.90591	0.171146	5.55454
TCGA-BC-A3KF	8	0	5.15655	3.15592	0.0368917	2.9618	4.4309	2.02856	4.16405	1.55494	2.21282	0.756747	5.1867
TCGA-DD-AACG	469	1	5.45767	3.62293	4.05167	2.06881	5.11153	3.6947	3.60824	6.69244	0.197163	1.03205	3.20851
TCGA-GJ-A9DB	67	1	5.03728	3.32395	0.178746	2.57852	4.22788	2.09482	3.97999	6.37555	1.15573	0.506449	4.47411
TCGA-2Y-A9GU	1939	0	4.52696	3.22053	0.139066	3.02131	4.97442	2.10387	3.39081	1.3045	0.92704	0.54248	3.39069
TCGA-DD-A1EE	349	1	5.32111	3.98255	0.695884	3.61513	4.74688	1.45758	3.63875	8.77879	5.75613	1.0635	4.35264
TCGA-DD-A116	1622	1	4.93804	3.7911	0.00412988	2.17919	3.52641	2.5132	3.295	6.76649	1.41239	0.42838	3.95712
TCGA-DD-AAVZ	1900	0	4.65718	3.65827	0.00412988	3.43313	4.60949	1.84669	3.76465	1.42128	0.483527	0.668696	4.26953
TCGA-EP-A2KA	357	0	5.07569	3.67028	0.0455171	3.27343	5.45204	2.90391	2.81932	6.502	0.58475	0.410316	5.15683
TCGA-DD-AAVV	2455	0	5.27939	4.06857	0.00412988	3.37061	4.4301	2.02042	3.37737	5.77452	1.11097	0.674962	4.11578
TCGA-G3-A25S	416	1	5.08204	4.46793	0.0541775	3.211	4.7019	3.82197	3.10306	6.90843	0.336859	0.587674	4.30224
TCGA-DD-A4NI	561	0	4.32814	3.01193	0.00412988	2.38621	3.73236	0.584318	3.08222	3.02711	0.365256	0.634971	3.36654
TCGA-DD-AAED	763	0	3.63808	3.1226	0.00412988	2.87398	5.66253	0.888346	3.39031	4.10185	0.160358	0.299202	2.16233
TCGA-G3-AAV7	361	0	6.49732	4.56329	1.77535	4.09788	5.56704	4.14408	4.03321	9.35077	2.54223	0.681352	5.71658
TCGA-DD-A1ED	2301	0	4.10241	3.10881	0.00412988	2.08523	3.92458	0.00948171	2.6198	1.79139	1.0577	0.478094	3.17302
TCGA-DD-A4NO	2245	0	4.45492	3.77945	0.00412988	3.10645	4.21285	0.808354	3.35769	8.19339	0.784735	0.603884	3.28065
TCGA-EP-A12J	330	0	5.00178	3.61357	0.00412988	2.82836	4.3006	0.911967	3.26537	1.64429	0.549364	0.980676	4.27536
TCGA-DD-AADD	1231	0	5.19289	3.66654	0.0338735	3.70964	5.37955	3.31594	4.70513	5.55901	0.540845	2.37677	4.93896
TCGA-DD-AAEE	810	0	5.05225	3.62503	0.147254	2.519	4.13329	2.14162	3.61946	9.37008	0.37087	0.760928	4.14728
TCGA-2Y-A9GT	1624	1	4.1488	3.06097	0.00412988	2.0548	4.01486	0.821494	3.00872	1.07913	0.795796	0.895443	5.32105
TCGA-2Y-A9GS	724	1	5.4588	4.04237	0.00412988	3.10336	5.08572	3.10121	4.44425	8.87685	2.51327	1.06238	4.55608
TCGA-DD-A3A4	612	1	4.64854	3.88839	0.00412988	2.07283	5.22641	0.839245	2.98021	1.61794	0.895117	0.416966	4.11828
TCGA-DD-A73C	701	0	5.10769	3.58636	0.00412988	2.0833	4.25885	0.512591	3.04371	0.403428	0.459608	0.489506	3.65418
TCGA-DD-A3A3	535	1	4.18186	3.06261	0.00412988	2.32516	4.05722	2.60046	2.6001	10.4991	0.575673	0.440524	3.76799
TCGA-CC-5260	87	1	5.72119	3.95847	0.00412988	3.48585	5.36568	2.90399	4.43676	11.7638	1.02312	0.545157	5.60241
TCGA-DD-AAVR	2513	0	4.88587	3.50256	0.00412988	2.61476	4.46085	1.19601	3.1708	7.11944	1.68636	0.477419	2.68992
TCGA-G3-AAV5	354	0	4.51893	3.48706	0.00412988	3.34693	4.40269	2.28096	3.18313	9.80213	0.504977	0.807115	4.45774
TCGA-5R-AAAM	46	1	4.38632	3.32619	0.00412988	2.27952	4.0708	0.683277	3.14127	5.94316	1.39476	0.620791	4.01225
TCGA-G3-A6UC	671	0	4.59167	2.82454	0.0275841	2.76886	3.58143	0.747844	2.79329	1.68209	0.29825	0.423605	3.72322
TCGA-G3-A25U	1636	0	4.68383	3.32149	0.00412988	3.47554	4.3769	2.91343	3.71331	0.562563	0.392971	1.29439	4.38555
TCGA-DD-AACK	9	0	4.77334	3.96355	0.27819	2.45248	4.39424	1.49365	3.53819	9.78302	0.814903	0.837894	5.13314
TCGA-BW-A5NQ	1	0	5.65374	4.54531	0.0747959	3.2398	5.17288	4.01579	4.81254	7.5967	0.642859	2.10959	5.2222
TCGA-EP-A2KC	19	1	4.47089	3.45349	0.00412988	3.02459	4.09508	1.97702	3.36421	8.2949	0.452205	1.09215	4.02583
TCGA-HP-A5MZ	91	1	4.59712	3.99828	0.216117	2.73217	4.36797	1.08135	3.185	10.3248	1.07469	0.646639	3.79456
TCGA-DD-A4NB	391	0	4.83743	4.15811	0.00412988	2.38813	4.65237	0.611626	3.29109	9.07389	1.79387	0.519252	3.87799
TCGA-DD-AACH	195	1	5.65188	4.29312	0.0784265	4.19519	5.4977	3.57032	3.6513	8.16395	3.79221	1.06852	4.97232
TCGA-ZP-A9D2	743	0	5.8417	5.02902	0.818831	3.95206	4.92951	2.59542	4.52246	9.9023	4.28879	0.452305	5.23956
TCGA-KR-A7K7	407	0	4.26811	3.89378	0.770149	2.70324	4.72921	3.62802	2.67287	7.39737	0.620841	1.58276	4.70278
TCGA-2Y-A9GY	757	1	5.21367	4.62094	0.335452	3.39311	6.10593	3.90164	4.18222	8.25705	2.25287	1.83284	5.52351
TCGA-DD-AADJ	1066	0	4.6606	3.41781	0.26615	2.89906	3.87715	1.69545	2.11583	5.2186	0.719945	0.725156	4.3101
TCGA-MI-A75I	630	0	5.38531	4.02467	0.120042	2.71005	4.20504	2.77972	3.83982	6.76971	2.32062	0.501661	4.68147
TCGA-DD-A73A	728	0	4.28069	3.22861	0.0322543	2.44062	4.01947	1.82031	3.16064	6.83974	0.567395	0.592883	3.69505
TCGA-UB-A7MB	601	0	5.36342	3.69505	0.00412988	4.1616	4.36348	3.2954	3.91368	4.50588	0.349192	0.773262	4.71029
TCGA-ZP-A9D1	21	0	4.62436	4.0959	0.00412988	3.03431	3.98282	0.448088	3.13406	9.76907	0.923598	0.823142	3.61235
TCGA-UB-AA0U	327	0	5.02095	2.78771	0.00412988	3.4419	4.06727	2.4362	4.14267	4.23305	0.749171	0.554487	4.59316
TCGA-DD-AACX	170	0	5.09656	4.11478	0.0293539	2.8533	4.75904	2.7099	3.61852	8.29871	0.266988	1.15002	4.44352
TCGA-ES-A2HS	688	1	4.12926	2.99493	0.0281816	2.02341	3.26281	2.06847	2.69355	3.92283	0.530268	0.555548	3.16274
TCGA-DD-A1EJ	1005	1	5.39551	4.09844	0.14909	3.24317	4.43059	2.78698	4.41625	6.90193	0.623441	1.73938	5.43114
TCGA-T1-A6J8	23	0	5.08603	3.61628	0.663107	2.52607	4.20448	0.171763	3.81928	7.53658	0.835243	0.384357	4.22912
TCGA-DD-A118	3437	0	4.7724	3.54519	0.181495	3.25272	4.31401	1.65477	3.59851	3.46213	1.58257	0.734553	4.34154
TCGA-ES-A2HT	438	1	5.05825	4.14523	0.0236701	2.40568	4.16683	0.500924	1.957	8.16519	0.582514	0.375674	2.97978
TCGA-G3-A25Y	452	1	5.26085	3.82734	0.00412988	4.22124	5.11977	2.38928	3.12046	6.5923	1.67723	1.28044	5.20598
TCGA-RC-A7SF	579	0	4.37371	3.81603	0.00412988	2.04585	4.22206	1.77948	3.02864	3.38886	0.4797	0.884701	3.06933
TCGA-ED-A627	423	0	4.59491	3.41622	0.00412988	2.64319	4.52144	0.729478	3.56707	5.01668	1.182	0.470914	4.18787
TCGA-BD-A3EP	409	0	5.53819	3.68478	0.295528	2.73512	4.95158	1.37763	3.49476	7.06666	1.15692	0.780258	4.33223
TCGA-DD-AADG	1145	0	4.71603	3.18707	0.00412988	2.90559	3.96494	1.29981	3.18592	2.95181	0.377406	0.684505	3.9849
TCGA-DD-A1EG	1372	1	5.19754	4.25959	0.152313	3.60458	4.5232	1.82167	3.79881	10.2339	3.1645	0.728351	4.61637
TCGA-CC-A123	219	0	4.62955	3.46786	0.0316554	1.91375	4.86812	4.00968	3.128	5.36412	0.328319	0.846119	3.38796
TCGA-DD-AAEK	1067	0	4.96691	3.45612	0.00412988	2.79451	3.73159	2.02109	3.15905	3.01286	0.714494	0.376973	4.00523
TCGA-BC-4072	1490	1	4.87703	4.38624	0.322526	2.76806	5.3445	2.88906	4.19556	9.52028	1.97613	1.19242	4.13208
TCGA-WX-AA46	756	0	4.08808	2.84551	0.0226373	2.13351	3.85656	0.136735	3.13587	1.21326	0.068653	0.352043	3.45846
TCGA-BC-A10W	91	1	5.44069	4.36285	0.510698	5.09785	3.92797	3.51826	5.359	11.6295	1.50164	0.818889	4.5867
TCGA-DD-A39X	1694	1	4.6271	3.5523	0.0463367	4.04073	4.62456	1.69648	2.71352	11.0539	2.10256	0.521706	4.02861
TCGA-EP-A3RK	363	0	5.08823	4.36601	0.00412988	3.15605	3.96193	2.92655	3.57242	11.4317	0.913164	0.604	5.09088
TCGA-RC-A6M6	9	0	5.23978	3.77913	0.490594	2.66553	4.49419	4.2343	3.41695	4.76134	3.29551	1.6692	5.01294
TCGA-CC-A7II	399	0	5.69975	3.78829	0.784152	3.41666	5.88468	4.04004	3.99772	6.39287	0.802844	1.5203	6.08228
TCGA-DD-AAD3	1295	0	4.86468	3.45516	0.00412988	2.81719	4.20679	0.826126	3.59239	2.62472	0.803034	0.394155	3.98315
TCGA-DD-AACE	2184	0	4.72322	2.59902	0.00412988	3.20636	3.97455	1.1877	3.44693	2.25911	0.168607	0.74923	3.42323
TCGA-K7-AAU7	359	0	4.86713	3.98489	2.16224	2.86295	5.3908	2.89779	4.09148	9.7193	1.09638	0.837837	5.14041
TCGA-G3-AAV0	476	0	4.1914	2.88085	0.0319355	2.19559	3.88504	0.608647	2.33895	0.543892	0.0977735	0.427764	3.24699
TCGA-2Y-A9H8	633	1	4.83553	2.91572	1.44204	3.19611	4.89041	2.43909	3.44279	5.63569	0.266971	0.676931	4.53416
TCGA-DD-AAW3	1633	0	4.54856	3.34934	0.00412988	2.8859	4.77556	0.664848	3.28514	0.440444	0.754022	0.817453	4.12505
TCGA-DD-AAE3	566	0	4.04434	3.0016	0.0388072	1.99536	3.29956	0.215995	2.57912	1.31985	0.850904	0.316771	3.36727
TCGA-DD-AACD	381	1	4.03618	3.32628	0.00412988	2.03011	3.9577	1.50218	2.5915	4.78036	0.942276	0.369956	2.74264
TCGA-DD-AAE4	608	0	4.46111	2.74728	0.00412988	2.1603	3.95837	2.53285	2.71491	0.463084	1.05305	0.319807	3.32099
TCGA-DD-A1EK	558	1	4.94711	3.48347	0.954212	2.71229	3.80932	1.64729	3.81236	8.38815	2.79518	0.432624	4.65259
TCGA-K7-A6G5	512	0	4.69553	4.16453	0.00412988	2.35714	4.3791	1.52299	2.78426	7.07315	0.692021	0.530637	3.67167
TCGA-DD-AAEG	719	0	5.04791	4.13942	0.0436952	3.51001	4.46359	1.45924	2.31589	5.57759	1.7901	0.693223	3.62438
TCGA-G3-A7M6	632	0	5.09128	3.73663	0.134322	4.25403	5.60884	2.83985	4.57259	10.0838	1.08948	1.29302	5.32938
TCGA-CC-A9FV	1	0	5.35904	3.75889	0.0945379	2.42476	4.1271	0.642881	2.94122	1.82961	0.204758	0.292005	5.04579
TCGA-DD-AADK	1049	0	4.5945	3.80678	0.0469316	3.11974	3.49426	1.68584	2.89456	7.1378	2.68189	0.462686	3.78842
TCGA-5R-AA1D	337	0	4.26026	3.79191	0.0545073	2.08166	4.82081	0.279145	3.33693	10.0048	2.0346	0.211994	3.89437
TCGA-BC-A217	421	0	5.14689	4.29034	0.152588	3.37967	5.02397	3.73017	3.79262	6.48271	0.247976	0.924554	4.12374
TCGA-ED-A8O6	56	1	4.01416	3.28907	0.259104	3.10625	4.92321	2.79806	3.63465	8.22449	2.64876	2.14545	5.12166
TCGA-WQ-AB4B	395	0	4.20011	3.60244	0.0410742	2.249	4.08108	1.30236	2.79916	3.12158	0.434905	0.446501	2.91069
TCGA-DD-A1EH	1495	0	4.82668	3.38509	0.00412988	3.85181	4.10962	1.91551	3.67461	5.08575	0.840233	0.714513	4.6732
TCGA-DD-AAVQ	2728	0	4.28401	3.51533	0.0261974	3.33251	4.46633	2.97368	2.55488	1.85554	0.419185	0.784589	4.5562
TCGA-2Y-A9H6	357	0	4.77888	3.03825	0.0578686	2.90354	4.13513	1.19311	2.61851	5.49638	1.21116	0.536785	4.02438
TCGA-ED-A66X	406	0	4.96363	3.82697	0.20953	3.55819	4.55361	2.48972	3.51449	7.32912	1.85164	0.948284	4.67489
TCGA-BC-A5W4	547	1	5.21076	3.7142	0.227967	2.88559	4.41115	1.40053	3.19734	4.2442	0.0724545	0.33663	4.53995
TCGA-G3-A7M8	430	0	4.50506	3.26827	0.00412988	2.21072	3.70029	0.400331	2.32429	3.44928	0.840058	0.671783	3.2508
TCGA-KR-A7K0	65	1	4.26536	3.61568	0.103805	2.78708	4.20523	1.18285	2.99635	10.3446	2.0261	1.13688	3.65984
TCGA-FV-A23B	1852	1	4.50342	3.3529	0.00412988	3.54802	4.46361	2.56067	3.88014	5.08947	0.914773	1.07606	5.04054
TCGA-DD-AACJ	2102	0	4.8264	3.40226	0.0207264	3.18515	3.66067	1.09109	3.27726	9.37853	0.340545	0.929362	3.71642
TCGA-DD-A4NP	3104	0	3.98508	3.25967	0.00412988	1.89992	3.81194	0.273725	2.53648	1.23538	0.148089	0.466116	3.44306
TCGA-RG-A7D4	1098	0	4.87754	3.8604	1.25565	3.04452	4.67007	3.46934	3.80965	5.82506	0.306353	2.09319	5.0667
TCGA-DD-AAEH	784	0	4.18816	3.22336	0.00412988	2.74661	4.29326	1.66029	3.05416	1.89359	0.72171	0.887681	3.1549
