# Supplementary material for: Identification, Verification and Pathway Enrichment Analysis of Prognosis-Related Immune Genes in Patients With Hepatocellular Carcinoma
Source: Front Oncol. 2021 Sep 20;11:695001. doi: 10.3389/fonc.2021.695001 (PMC8488301; doi:10.3389/fonc.2021.695001)
Supplement: Supplementary Data Sheet 4 — —The data of 108 differentially expressed genes related to the signal transduction pathway of p53 mediators. [file DataSheet_4.xlsx]

## Sheet: Additional file 4
ID	TCGA-DD-A3A4-11A-11R-A22L-07	TCGA-BC-A10X-11A-11R-A131-07	TCGA-BC-A10U-11A-11R-A131-07	TCGA-DD-A11B-11A-11R-A131-07	TCGA-DD-A39X-11A-11R-A213-07	TCGA-DD-A3A5-11A-11R-A22L-07	TCGA-FV-A3I0-11A-11R-A22L-07	TCGA-DD-A11A-11A-11R-A131-07	TCGA-DD-A39W-11A-11R-A213-07	TCGA-DD-A1EC-11A-11R-A131-07	TCGA-BC-A10Y-11A-11R-A131-07	TCGA-BC-A10R-11A-11R-A131-07	TCGA-DD-A11D-11A-12R-A131-07	TCGA-BC-A10W-11A-11R-A131-07	TCGA-DD-A1EJ-11A-11R-A155-07	TCGA-DD-A3A3-11A-11R-A22L-07	TCGA-EP-A12J-11A-11R-A131-07	TCGA-DD-A3A8-11A-11R-A22L-07	TCGA-DD-A119-11A-11R-A131-07	TCGA-DD-A3A2-11A-11R-A213-07	TCGA-EP-A3RK-11A-11R-A22L-07	TCGA-BC-A110-11A-11R-A131-07	TCGA-DD-A116-11A-12R-A26B-07	TCGA-DD-A3A6-11A-11R-A22L-07	TCGA-BC-A10T-11A-11R-A131-07	TCGA-DD-A1EG-11A-11R-A213-07	TCGA-BC-A10Q-11A-11R-A131-07	TCGA-DD-A118-11A-11R-A131-07	TCGA-FV-A23B-11A-11R-A16W-07	TCGA-EP-A26S-11A-12R-A16W-07	TCGA-DD-A114-11A-12R-A131-07	TCGA-FV-A3R2-11A-11R-A22L-07	TCGA-DD-A1EH-11A-11R-A131-07	TCGA-DD-A3A1-11A-11R-A213-07	TCGA-DD-A1EB-11A-11R-A131-07	TCGA-G3-A3CH-11A-11R-A22L-07	TCGA-BD-A2L6-11A-21R-A213-07	TCGA-DD-A39Z-11A-21R-A213-07	TCGA-ES-A2HT-11A-11R-A180-07	TCGA-DD-A39V-11A-11R-A213-07	TCGA-BC-A216-11A-11R-A155-07	TCGA-DD-A113-11A-12R-A131-07	TCGA-DD-A1EE-11A-11R-A131-07	TCGA-DD-A1EL-11A-11R-A155-07	TCGA-FV-A2QR-11A-11R-A213-07	TCGA-DD-A1EI-11A-11R-A131-07	TCGA-BC-A10Z-11A-11R-A131-07	TCGA-FV-A3I1-11A-11R-A22L-07	TCGA-BD-A3EP-11A-12R-A22L-07
EHMT2	3.68086	1.93042	0.719036	2.2765	1.959	1.41505	0.904482	1.14603	2.18169	2.01489	1.9681	0.790435	2.68443	1.56228	1.78498	1.86766	2.68112	2.1039	2.03366	2.12696	2.01097	0.585181	1.94248	2.00697	1.27253	1.09725	0.996814	1.2007	2.82889	1.82711	2.5336	2.6719	1.95745	2.74953	1.93081	1.69422	3.08567	1.9203	2.39005	1.41555	1.27517	1.45384	2.3284	1.949	2.65153	2.24224	1.75307	2.46868	1.31783
CDK5	2.8522	1.5663	1.24045	1.92084	2.00067	2.6229	1.34514	1.39769	2.39762	1.78214	1.62553	2.04922	2.49911	2.27272	1.86166	1.764	2.43378	2.80147	2.12469	2.25476	2.14356	1.89365	1.75007	2.14619	1.48219	1.68547	1.75979	2.55462	3.09473	1.86279	2.62084	2.42421	1.79449	3.6676	2.2016	2.49225	2.43504	1.92122	2.75321	2.43031	2.20717	1.58875	1.83886	2.92227	2.76262	2.56488	1.24264	1.92789	1.5051
TAF11	9.82497	7.52935	5.68964	5.7042	5.92515	7.66605	5.56736	5.94564	6.21874	7.66185	8.01464	7.05185	8.1048	7.35571	7.21928	8.02652	7.50061	5.48144	6.4215	7.61333	6.87632	8.34531	7.42586	4.52778	6.98679	7.81758	6.51984	10.7011	9.09731	6.14086	9.0864	9.08892	6.35041	7.18733	7.47736	6.50725	8.03243	4.97478	9.82017	5.99727	6.19843	6.68038	6.8905	9.87249	9.69396	6.95274	8.66507	7.20638	8.0614
TAF10	7.13929	3.00572	3.65118	4.31986	4.08742	4.08263	2.9692	3.66381	3.45771	2.98448	3.75261	3.61883	3.81557	5.50299	4.20575	4.8134	4.32243	6.14266	3.42	4.04575	3.60265	3.6282	3.77495	4.85408	3.42852	5.3858	4.22941	4.43528	4.60416	3.53081	4.84464	5.52517	3.76053	7.63695	3.53285	3.78271	5.44098	3.73121	5.95504	3.95214	4.13028	4.08598	4.03272	4.74211	5.60136	3.94052	4.33997	3.32724	3.39399
BAG6	37.7993	16.3302	19.4397	24.0054	23.1436	23.2719	19.169	26.0444	24.9433	21.4168	31.806	20.7934	21.6643	23.1615	22.1377	25.5022	26.5136	31.8028	24.1772	19.2483	18.2793	21.3775	21.6303	16.6981	19.4444	21.4772	21.0891	17.9413	24.9221	24.1926	23.0884	34.5832	18.1573	23.1354	24.5435	25.7142	27.2689	21.3031	23.7258	18.894	16.6712	21.9723	26.1963	21.1748	26.5859	25.9945	28.449	24.4868	28.075
RAD9A	1.81381	0.727787	0.512018	0.794689	1.0007	0.962126	0.668373	0.691514	0.94273	1.08222	0.798415	0.881105	1.28255	1.0692	0.884737	0.790564	1.14799	0.903644	0.586275	1.06303	1.28535	0.907462	1.16378	1.05048	0.485711	1.03092	0.836173	0.9424	1.41097	0.726642	1.627	1.50469	0.98008	1.28119	1.04497	1.03743	1.64159	1.19787	1.5065	1.1066	0.701947	0.776682	1.11918	1.37912	1.12232	1.18694	1.19339	1.22462	0.908431
RBBP7	6.86569	4.80584	4.01229	3.90082	4.16984	3.67811	3.17578	4.49933	4.4989	5.12905	4.96795	4.26001	4.6205	4.77532	5.55031	4.58469	5.36075	4.34029	4.27707	3.86042	3.96093	4.19473	5.08989	2.57457	3.74083	4.22671	4.40594	4.25202	5.97896	3.98412	6.10885	4.82543	4.20806	3.99614	5.14436	4.35231	6.01684	4.00117	6.854	4.26776	4.15909	4.09595	4.49224	5.68357	6.6398	5.72067	5.18834	3.7635	4.55386
PSMD10	5.64023	5.29032	3.44408	4.21323	3.6672	3.76862	3.50318	4.47798	4.09413	4.68141	4.50967	4.76662	6.00336	4.64559	4.81331	3.9627	6.68463	3.58864	4.40494	3.32822	4.12624	4.87196	4.00822	2.50831	4.65751	3.49565	4.18128	5.86209	6.01899	4.1375	7.51013	3.97181	4.44889	3.0032	4.94862	5.46173	6.07115	3.57548	6.92046	5.11461	4.71977	4.53181	4.68262	6.04462	6.20543	5.42182	5.08001	4.28564	4.99046
MSH2	1.42959	1.06648	0.671	0.888193	0.642497	0.603366	0.392088	1.06276	0.787031	1.38274	1.0134	0.582626	1.29806	0.745335	1.26817	0.823735	1.7273	0.661191	1.05458	0.827717	0.817167	0.50111	0.757501	0.297193	0.999702	0.656819	0.795935	0.779773	1.4451	0.646668	2.19869	0.856536	0.951909	0.601999	1.0706	0.6751	1.37071	0.606486	1.57128	1.19012	1.10679	0.780619	1.12092	1.05634	1.3006	1.64924	1.23451	1.03693	0.859885
RFC4	1.97118	0.809915	0.700665	0.936829	0.717542	0.850494	0.431451	1.0464	0.791879	1.05938	1.09857	0.80355	1.10537	1.0899	1.48361	0.980185	1.25472	0.765143	0.674729	0.958342	0.92165	0.816803	0.906172	0.566152	0.566676	1.13478	0.63386	0.931214	1.34015	0.681814	2.26853	1.24943	0.824606	1.37927	1.12348	0.74688	1.3734	0.99157	2.22493	0.887837	0.765625	0.701565	0.746555	1.35495	1.37642	1.56147	1.46301	0.790688	0.840101
CNOT3	3.62131	1.74977	1.38035	2.04814	1.70294	1.67225	1.48948	1.76736	2.03785	2.33896	2.1163	1.48402	2.61461	1.54083	2.07186	1.78872	2.0824	2.018	1.93593	1.98225	2.26182	2.23064	1.70719	1.94396	1.74814	1.64864	1.9156	1.25413	2.64098	1.44265	2.31862	2.3708	2.06315	1.51665	2.32268	2.04584	2.74266	2.39426	2.31445	2.04733	1.52177	2.02196	2.18253	1.63363	2.85781	2.41636	2.29202	2.07202	1.91105
CDK5RAP3	9.68161	5.45055	5.16918	4.82902	6.48095	7.32423	5.46062	5.69935	6.17602	7.48494	8.92588	5.15266	8.01732	6.5289	5.50636	10.1041	5.38783	4.64806	4.80591	6.24536	6.13414	9.06787	8.33244	4.74826	4.05337	6.7019	7.71112	5.40127	10.3473	4.91304	7.68156	10.9769	6.63368	12.8089	6.08229	5.16895	9.99662	5.93866	9.76181	7.26921	5.49224	5.81243	8.51385	6.86618	9.76915	5.96737	11.3747	8.60136	5.78616
RAD1	1.42657	1.02581	0.836176	0.987625	0.951387	0.747612	0.729452	1.01638	0.842278	1.13883	1.21653	0.914611	0.97352	0.896197	1.01748	0.861287	1.03156	0.644554	0.860229	0.960825	1.26556	1.0114	0.962882	0.63372	1.02013	1.00254	0.761258	1.08527	1.33448	0.878573	1.40445	1.04411	0.971589	0.761968	1.03239	0.981277	1.38327	0.849844	1.33393	0.76673	0.894526	1.10008	0.996092	1.1489	1.32945	1.00509	1.46272	1.11335	1.14138
TAF6	3.02956	1.46658	1.06183	1.78658	1.38593	1.31534	1.19453	1.55912	1.69439	1.95395	2.21368	1.14893	1.62627	1.15276	1.71267	1.51388	2.09859	1.80892	2.04415	1.33405	1.4692	1.03482	1.40773	0.667785	1.10839	1.17077	0.968191	1.42574	2.26006	1.3604	2.47654	1.77145	1.14515	0.522884	2.07096	1.60168	2.30654	1.28245	2.16143	1.34459	1.07024	1.39967	1.84976	1.98765	2.61275	1.88232	1.7914	1.70214	1.48094
ING5	1.36552	0.467147	0.783069	0.701919	1.08223	0.636148	0.54192	0.562521	0.739225	1.0076	0.917746	0.604104	0.833986	0.8165	0.645451	0.969885	0.607973	0.576779	0.482488	0.930267	0.693915	0.676219	0.939625	0.34953	0.395639	0.690489	0.542151	0.726956	1.22066	1.01769	0.877326	1.69949	0.570619	0.778815	0.558295	0.582965	1.2071	0.684069	0.951012	0.497246	0.504904	0.41539	0.73871	0.737322	1.0201	0.710355	0.89919	1.09956	1.11982
RHNO1	2.22832	0.980577	0.840475	1.21103	0.905863	0.777507	0.454785	1.23976	0.583377	1.10995	1.3826	0.703567	1.77385	1.48169	1.2713	1.42774	1.78925	0.929599	1.01126	1.03412	0.919683	0.406969	1.09682	0.650657	1.3181	1.32212	1.45975	1.28148	2.21366	0.816388	2.08781	1.80383	1.29661	1.39706	0.916352	1.06223	3.49786	0.884867	2.20528	1.04297	1.28338	1.55129	1.92022	1.33157	2.87587	1.31057	2.06524	1.11527	1.35288
CDC25C	0.0298283	0.0705345	0.0227824	0.0460728	0.00470512	0	0	0.0184615	0.0099221	0.0426549	0.0237482	0.0450207	0.0381485	0.0769958	0.0290194	0.00783822	0.121543	0.0403172	0.0115419	0.0152035	0.0966961	0.00608636	0.0701024	0	0.0214376	0.024531	0.122121	0.0711404	0.077844	0.00468969	0.269832	0.0126693	0.0378501	0.0457293	0.01454	0.0373538	0.0589662	0.069252	0.275539	0.0314125	0.0654836	0.0483037	0.0179099	0.131156	0.050142	0.139201	0.0176204	0.0126457	0.0347191
TAF9	11.4834	6.49529	5.68382	5.78532	6.41443	5.74296	5.60426	4.99328	5.21475	5.77834	5.58781	5.93238	7.3974	8.68367	8.72507	6.84889	7.51718	3.4561	6.12745	4.46412	4.2803	6.43359	6.7968	3.55905	5.57643	7.85312	5.12977	7.24442	8.45553	6.23813	7.84115	7.63231	7.12857	5.33486	7.04293	6.36733	7.93548	5.86141	9.43547	4.84327	6.58772	5.30339	5.96113	7.7088	10.1158	6.7591	10.9935	5.01643	6.07559
CNOT10	3.95355	2.18096	1.84074	1.57591	2.06793	2.03055	1.55212	2.23743	1.82169	2.8659	2.50112	2.40614	2.68248	2.54351	2.83862	2.51842	2.36909	1.42806	2.26785	1.92463	1.64538	1.90579	1.7033	1.20182	1.65794	1.89333	1.71353	1.95697	2.38202	1.74859	3.22031	3.01515	1.95491	2.3865	2.50803	2.10598	3.93342	1.98848	3.11183	1.79735	1.98321	1.75722	2.22407	2.30108	3.06211	2.15894	2.45587	1.94407	2.38822
PCNA	18.7952	13.4759	9.14326	14.716	9.52193	10.1684	8.51795	8.69977	12.6808	10.4006	16.0118	9.7607	13.2227	18.157	14.4179	15.554	20.5864	17.8438	10.4954	11.8726	10.7157	8.81241	14.4068	9.75775	9.22151	15.8537	12.0488	14.7543	18.1884	10.5884	30.8914	14.0531	13.5971	13.7664	13.6334	16.7256	17.8549	11.2367	30.1508	11.1265	13.8467	10.4629	11.9827	19.0172	15.4496	26.4694	13.906	10.8051	10.3704
PIDD1	2.02865	0.585908	0.688975	1.3682	1.00641	0.946042	0.735434	0.623	1.22857	0.746606	0.937028	0.696006	1.18173	1.00242	0.964222	0.834218	0.859151	1.02564	0.557272	1.22344	1.3021	1.11227	0.920272	0.800899	0.482287	0.967916	1.00441	0.743294	1.59771	0.562425	1.20961	1.71016	0.996566	1.46009	1.05934	1.07954	1.4444	0.985724	1.16642	1.09919	0.603447	1.02819	0.980964	1.38161	1.21049	0.838315	1.62834	1.25725	0.652508
AURKA	0.415943	1.25214	0.420823	0.50822	0.34764	0.533119	0.422958	0.494704	0.454316	0.336084	0.352166	0.333159	0.760895	1.07861	0.547893	1.23983	1.06051	0.804152	1.39928	0.379713	0.50313	0.316686	0.609666	0.23493	0.193343	0.22337	0.521713	1.20302	0.52385	0.292817	2.44619	0.415304	0.720246	0.491741	0.489234	0.790395	0.630363	0.600554	1.24069	0.581868	1.49351	0.251334	0.419349	0.893765	0.68486	1.51135	0.201702	0.342152	0.166199
CCNB1	0.675077	0.602954	0.352789	0.428067	0.325065	0.316702	0.256308	0.373841	0.325019	0.355663	0.431392	0.256219	0.545293	0.479738	0.553071	0.280098	0.790712	0.344175	0.419322	0.362197	0.885454	0.246495	0.638205	0.250984	0.383035	0.460223	0.90342	1.05925	0.723255	0.201103	1.79251	0.452738	0.611878	0.335905	0.50804	0.556181	0.772624	1.07238	1.86829	0.381659	1.63804	0.320567	0.352004	0.67027	0.806319	1.03355	0.321829	0.316326	0.405291
E2F4	8.17017	2.74586	3.2897	3.26857	3.17388	2.7857	3.36074	4.04381	3.10598	3.72689	5.11596	4.42538	4.25645	3.06823	4.12242	5.52737	3.76975	3.05802	2.70486	3.85395	2.85318	6.25937	3.06679	2.15721	3.62283	5.3785	3.25312	3.63847	4.97513	2.9321	4.48468	4.95745	2.25838	3.87696	3.6734	3.95065	7.38252	2.94052	5.95429	3.35079	2.9337	3.45149	4.34956	3.89404	6.57387	3.27995	6.39517	3.97471	4.89666
CNOT11	10.635	6.19407	6.6403	6.33894	5.75827	6.73768	5.42571	8.23793	5.76764	7.41083	7.8828	5.90861	7.73253	7.17719	8.65542	6.89231	7.85309	6.085	7.38453	5.64791	5.95532	6.94944	5.59689	4.84755	7.42453	6.54631	5.83452	6.21468	7.99716	5.1239	8.39364	7.30224	6.83035	5.60149	7.12946	6.09393	9.46249	6.72821	11.2775	6.38322	6.64856	7.50925	6.56188	6.86212	9.41867	6.39413	10.4257	6.0439	7.82217
PCBP4	4.7194	1.40279	1.25709	2.64315	1.93305	1.2651	1.16111	1.01486	0.992444	1.22404	1.86497	0.988292	2.0708	2.49206	2.03218	2.16412	2.86734	2.17742	0.863458	1.4453	2.06327	1.21253	2.25175	1.43696	1.11643	2.55507	1.36548	0.985028	3.17884	1.4305	3.1485	3.70221	1.82367	3.62897	1.84297	2.59891	3.56717	1.89868	4.50726	1.54763	0.85257	1.51733	2.81296	2.78741	4.79259	2.26302	5.13687	1.54189	1.46945
BAX	10.4413	4.21246	5.44718	7.46688	5.85762	4.63618	4.2943	5.5502	4.10191	4.945	6.90881	4.11835	6.88204	12.3682	7.05561	7.20092	6.453	10.0275	4.20739	4.97213	5.62331	3.69182	7.74365	6.63855	5.10038	7.23046	5.54901	4.88077	13.1049	5.29158	9.14932	8.26684	5.01847	14.5962	6.24506	6.76067	14.2059	5.41053	14.6103	7.79919	5.16111	5.38855	7.34087	10.0161	18.2267	7.29587	11.1101	5.46621	5.66771
RFC2	8.59128	4.70011	5.97321	5.13026	5.2003	5.06713	5.76592	5.4573	4.49182	4.45072	4.5655	6.25261	4.83669	5.81965	5.91309	6.29752	6.13308	5.871	4.94675	4.26025	4.64737	8.18637	4.69243	4.56302	4.73678	6.00909	5.13745	6.06618	6.21494	4.16857	6.70776	4.88	5.12674	5.61928	4.74226	5.01906	5.80653	4.74798	6.73279	5.59305	4.5949	4.40298	5.18317	5.69062	6.16727	6.50316	7.64102	4.00826	4.39233
PAXIP1	0.90293	0.603074	0.374337	0.489152	0.501027	0.465138	0.453272	0.551263	0.509468	0.708564	0.697869	0.52635	0.59869	0.436053	0.568513	0.401229	0.608577	0.337595	0.567109	0.562069	0.591985	0.448099	0.430362	0.297225	0.476428	0.447639	0.621466	0.43553	0.741195	0.366017	0.626346	0.482393	0.562115	0.27695	0.730503	0.570481	0.682615	0.421234	0.651314	0.402985	0.365551	0.542927	0.664952	0.54945	0.65158	0.571801	0.733082	0.709256	0.577052
TFAP4	1.38173	0.255513	0.450021	0.410427	0.506616	0.339073	0.689869	0.690013	0.338181	0.415381	0.492094	0.51924	0.35461	0.502378	0.441557	0.40984	0.39471	0.304501	0.241397	0.70466	0.592206	0.598763	0.329699	0.428446	0.58675	0.681712	0.293752	0.402973	0.474361	0.241579	0.283383	0.483341	0.575924	0.215491	0.441138	0.414739	0.425626	0.585619	0.749094	0.23603	0.422712	0.411591	0.3399	0.340842	0.339862	0.343255	0.830332	0.646519	0.52982
CHEK1	0.385278	0.381697	0.164071	0.282566	0.220797	0.210909	0.197173	0.0836319	0.177486	0.206678	0.190336	0.132479	0.15066	0.170615	0.163723	0.16024	0.278015	0.184201	0.179648	0.268428	0.280795	0.149877	0.251264	0.370615	0.199208	0.225104	0.250851	0.301613	0.2797	0.200462	0.576222	0.385564	0.263791	0.279751	0.218432	0.219835	0.288915	0.17965	0.430843	0.154707	0.314394	0.18275	0.178909	0.239821	0.320335	0.452731	0.171924	0.331966	0.203255
CSNK2B	15.3885	9.97847	10.1772	6.85406	10.6167	10.5768	8.07218	8.05999	8.96774	6.71023	11.0897	8.60059	10.5749	14.8532	9.36721	12.4586	7.90629	11.0574	6.39691	10.0558	7.9359	12.1906	8.34911	13.6496	10.5341	11.6974	11.2712	8.50837	9.32696	7.50283	9.80582	15.9521	10.9594	20.4833	7.69355	9.52678	12.4465	10.4258	11.6096	9.01336	9.09885	8.12934	7.91685	8.04776	10.9781	8.71523	15.7304	7.88892	8.48333
EXO1	0.026344	0.0549664	0.0167676	0.0746001	0.0207775	0.019091	0.0263943	0.0577467	0.00730257	0.022424	0.0393265	0.0294532	0.0467948	0.0392318	0.042716	0.0115377	0.158266	0.019782	0.0382261	0.0223792	0.0845113	0.017918	0.0810774	0.0166153	0.0157778	0.0270819	0.0946102	0.039269	0.0763899	0.00690313	0.43156	0.0792584	0.0159185	0.0392657	0.0321039	0.032074	0.0670705	0.0467214	0.300292	0.0416148	0.156635	0.0253936	0.0724982	0.124554	0.04613	0.262956	0.0172913	0.0279214	0.0562165
TOPBP1	1.67405	1.2846	0.98826	1.27994	1.04305	0.855269	0.833031	1.62108	1.00466	1.62159	1.96313	1.41074	1.15971	1.08584	1.40956	1.00445	1.75781	0.521681	1.19836	1.13531	1.13907	0.96782	1.27866	0.450488	0.989245	1.05551	1.21143	1.22273	1.8616	0.868555	2.27399	1.11396	0.789009	0.552501	1.44844	1.36848	2.24384	0.906877	2.05939	0.943183	1.10509	1.16183	1.52867	1.94112	1.84383	1.65795	1.12626	1.3662	1.28603
TAF5	0.923329	0.762095	0.557595	0.618583	0.622944	0.550209	0.3901	0.809012	0.578194	0.607918	0.863546	0.438418	0.895144	0.436256	0.711212	0.489646	0.958895	0.407233	0.559589	0.945023	0.839587	0.6072	0.494881	0.308716	0.766201	0.617547	0.461442	0.406268	0.745152	0.559686	0.972472	0.773723	0.796557	0.426368	0.582939	0.563048	0.804687	0.80711	1.07209	0.550619	0.646168	0.772065	0.617852	0.654824	0.636984	0.718155	0.690012	0.896083	0.776909
MDM4	1.36561	1.05429	0.99164	0.655499	0.566531	0.667733	0.545965	1.04757	0.648156	1.38477	1.13064	0.879241	1.33049	0.929546	0.789484	0.917744	0.590047	0.284574	0.517553	0.559705	0.635677	1.07315	0.648656	0.512407	0.739758	0.804633	0.903782	0.923043	1.05868	0.407603	1.1505	1.24493	0.769301	0.542176	0.874691	0.715147	1.77907	0.939274	0.816958	0.504307	0.654038	0.932107	1.04354	0.647613	1.03747	0.670431	1.67292	1.20761	0.970631
CSNK2A1	6.79058	4.50539	3.93181	4.66631	3.97591	3.86556	3.81288	4.53961	4.39716	5.38559	5.35197	4.49674	4.96901	3.77227	5.08027	4.02461	6.05374	4.46259	5.07718	3.98363	4.11412	4.2813	4.55675	2.66565	4.57649	3.83804	4.15847	3.89385	5.49404	3.8967	6.03998	4.42405	4.14411	3.0992	5.78306	4.44828	5.5778	3.47497	5.76455	3.46641	4.14103	4.31506	5.22069	5.04185	5.83957	5.20448	5.40713	4.36483	5.28333
TAF4	1.06936	0.815921	0.847553	0.884556	0.685544	0.672875	0.785452	0.747027	0.749035	0.88027	0.975704	1.021	0.94416	0.713916	0.731528	0.6112	1.23734	0.532318	0.885655	0.806091	0.936875	0.720402	0.88669	0.715367	0.892426	0.737324	0.79072	0.812206	0.856092	0.590053	1.11716	0.777344	0.891981	0.255717	0.987732	0.947701	0.897618	0.808573	0.963004	0.677258	0.717106	1.07831	0.987603	0.791251	0.922957	1.02634	0.941536	0.982146	0.95564
RBBP4	5.32652	4.37473	3.35911	3.86315	3.07924	2.57057	2.51931	4.63768	3.53565	5.19368	5.1749	3.43468	4.5988	2.91947	4.51515	3.59381	5.3396	3.64086	3.78418	2.98072	3.24345	3.38982	3.36401	1.95152	3.79368	3.57944	3.55702	4.37765	4.95253	3.29699	6.19423	3.86035	3.65178	2.12611	4.73131	4.25862	5.12432	2.81868	5.10793	3.67695	3.69946	3.68342	4.40835	4.7114	5.01746	5.39996	4.66972	3.64565	3.68419
RNF34	2.3805	1.58598	3.01194	1.184	1.15142	1.41944	2.35032	2.18738	1.24608	1.34561	1.6944	2.33524	1.60929	2.12246	1.41602	1.41203	1.64806	1.02394	1.64326	1.34489	1.32285	2.58587	1.23183	0.962063	1.83175	1.6077	1.67664	2.0326	2.10769	1.23545	2.29511	1.66881	1.55015	0.944859	1.48961	1.58783	2.64093	1.2483	3.53088	1.41167	1.43406	1.61738	1.62477	1.60356	2.75601	1.18642	2.46129	1.44524	1.95931
BCL2L12	5.99623	2.20783	2.9133	2.44531	2.37432	3.97679	3.39422	1.70711	2.41479	2.0779	3.50212	2.07033	3.49694	4.03117	2.95843	3.83681	4.56372	2.91964	2.21387	2.22288	3.43196	3.06296	2.14125	2.90753	2.88871	3.64286	3.32297	2.48213	3.1183	2.94688	3.63171	5.08674	2.86985	3.86698	2.02591	2.82488	3.64853	2.71381	4.45168	2.46196	1.89834	3.03623	2.832	3.0774	3.98158	2.67961	4.32876	2.61688	3.399
CDK1	0.212709	0.241203	0.110369	0.135706	0.0802348	0.0402119	0.0231647	0.236113	0.0692174	0.127528	0.128854	0.10469	0.152777	0.243315	0.215296	0.133662	0.253644	0.0729183	0.138668	0.0628509	0.323227	0.070765	0.337671	0	0.188323	0.15687	0.264047	0.475604	0.333873	0.0617963	1.13425	0.181675	0.201178	0.171321	0.105189	0.202676	0.502765	0.353384	0.965201	0.116873	0.829042	0.160462	0.215176	0.357455	0.165181	0.352464	0.0500792	0.0931188	0.134557
CASP2	1.11965	0.732999	1.14254	0.766685	0.443323	0.473037	0.706229	0.883762	0.497594	0.84038	1.13458	0.836221	0.971068	0.801072	0.54496	0.601543	0.785015	0.59483	0.666526	0.508305	0.633718	1.18855	0.60116	0.357375	0.779174	0.878405	0.88398	0.682458	1.0647	0.372382	1.26174	0.864006	0.684087	0.367744	0.692356	0.730869	1.66188	0.695037	1.00255	0.448734	0.609532	0.904481	0.738278	0.615634	1.00013	0.809153	0.93276	0.749492	1.16078
RFC5	2.54561	1.75879	1.11637	2.16042	1.66355	1.63595	1.37333	1.19032	1.72612	1.88585	2.11024	1.61381	2.47455	1.31642	1.87396	1.87448	2.55155	2.08588	1.94295	1.87258	1.66065	1.09593	1.90657	0.96685	1.30681	1.68518	1.46475	1.75967	2.17552	1.8648	2.57923	1.59808	1.73935	1.13648	1.76814	2.07269	1.95059	1.42882	1.99273	1.19016	1.54042	1.66318	1.77201	3.06313	1.8222	2.57611	1.47072	1.96275	1.62151
SSRP1	16.9354	6.88197	6.55151	6.38976	7.87226	7.27804	6.13214	7.6109	8.2933	9.28207	11.3182	6.82191	7.15421	7.02685	7.69931	9.59024	7.29881	6.94246	7.64208	7.7074	6.65464	7.02152	5.72601	5.16387	6.42562	6.15003	6.73975	6.0422	8.47779	7.09841	7.84431	9.49977	6.48029	6.22533	7.07444	6.14116	10.1004	6.67439	8.6971	6.21846	6.18497	5.97225	7.46548	6.5099	10.1243	8.59066	10.4894	7.75141	8.80377
RFC3	1.32187	1.1305	0.845383	0.840154	0.743263	0.556886	0.462589	0.851415	0.783692	0.917371	1.07005	0.700051	0.923489	0.77863	0.958149	0.814384	1.54632	1.11135	0.856563	0.467441	0.666359	0.987267	1.02989	0.550491	0.7576	1.26137	0.68143	0.791939	1.07289	0.591666	1.80447	0.658166	0.882827	0.323213	1.03796	1.02306	1.14233	0.709732	1.78084	0.659407	1.21494	0.804749	0.683566	1.34565	1.21604	1.3233	0.977644	0.784306	0.890778
BLM	0.0887918	0.0521052	0.0397371	0.0814316	0.0153191	0.0241296	0.00834014	0.124509	0.0184599	0.0425135	0.0552288	0.0907402	0.106462	0.0771341	0.0829133	0.10208	0.0521836	0.0281285	0.0697885	0.0424287	0.0252986	0.0169853	0.048909	0.0140004	0.0166184	0.0456394	0.0209266	0.0330888	0.103793	0.0152689	0.212392	0.023571	0.0402396	0.0602639	0.0518485	0.127409	0.276757	0.0536841	0.130623	0.0292212	0.147212	0.0353053	0.0624767	0.0905209	0.0728813	0.0971174	0.0519056	0.026468	0.0290674
FOXM1	0.148417	0.116126	0.113359	0.171934	0.0614547	0.0604995	0.0297401	0.109082	0.0277703	0.109909	0.099701	0.07467	0.22936	0.143666	0.103137	0.0926267	0.290752	0.112841	0.0861434	0.0598881	0.402196	0.0605679	0.317665	0.0280822	0.0888893	0.114431	0.287828	0.348443	0.196892	0.0204177	1.09087	0.0866786	0.205147	0.0663646	0.13565	0.143268	0.336742	0.362524	0.84699	0.132855	0.380132	0.128756	0.206077	0.249985	0.187119	0.409801	0.127858	0.10618	0.0993325
ATAD5	0.125893	0.10364	0.0416998	0.079369	0.0567381	0.0251353	0.0205932	0.0576435	0.066234	0.160084	0.155972	0.0581674	0.068456	0.0994796	0.101768	0.0742653	0.0885843	0.00289391	0.0571636	0.0894853	0.130138	0.0524244	0.138016	0.0162043	0.0461627	0.0739537	0.0636663	0.0804252	0.160921	0.0323154	0.203366	0.100942	0.100135	0.0590829	0.0939294	0.101886	0.191617	0.0944453	0.130077	0.0487025	0.103407	0.0534934	0.100272	0.167633	0.102575	0.177851	0.0708271	0.157939	0.0927057
E2F2	0.0699513	0.00695012	0.0318023	0.0411607	0.0236446	0.0217253	0.0100121	0.0850431	0.0110803	0.0510365	0.0265203	0.0167587	0.028401	0.0231494	0.0393512	0.00875318	0.104409	0.0225117	0.022556	0.0056594	0.0202469	0	0.0810814	0.00840358	0.01197	0.0342432	0.0107665	0.0446877	0.0898285	0.0130928	0.266561	0.0459818	0.0241534	0.0425561	0.0189435	0.0243332	0.101767	0.0418902	0.127223	0.0175397	0.118832	0.0269711	0.0300007	0.0519717	0.0349969	0.0466349	0.0524728	0.0247133	0.0271403
NOP2	6.53873	2.11199	4.08777	1.84503	1.64562	2.60954	4.71719	4.96272	1.81576	1.62813	3.40035	4.25684	2.78175	4.10833	2.87832	4.73381	2.73513	2.37638	2.5999	1.71318	1.76406	6.45737	1.50717	2.01553	4.1252	3.4048	2.78701	2.38756	2.69899	1.64937	2.60089	2.75092	2.32002	1.54588	2.75695	2.70357	3.53019	2.37858	6.86883	1.97677	2.2456	2.80375	2.60224	2.29937	4.36393	2.04818	6.30787	1.97303	4.77597
TPX2	0.600029	1.51848	1.18425	0.568545	0.715831	1.45796	0.626435	1.6072	0.524144	1.29274	0.782821	2.0675	1.6713	1.50681	0.805908	0.576373	2.3628	0.335088	0.765795	1.22934	0.853046	0.79222	0.744877	0.604236	0.712695	0.943396	2.23821	1.84897	1.01763	0.439981	2.28944	0.803124	0.914043	0.431604	0.598086	0.726155	1.16895	1.91207	2.34681	1.13104	2.31538	1.5281	2.69451	1.36959	1.77999	2.14523	0.312754	1.61929	0.874484
ATR	0.832062	0.639398	0.791618	0.534753	0.408434	0.347872	0.537793	0.853055	0.385892	0.738463	0.828072	0.855046	0.601532	0.557458	0.802625	0.355494	0.781958	0.219556	0.823195	0.399141	0.436196	1.00473	0.537228	0.165143	0.507047	0.46806	0.551671	0.500887	0.807339	0.346488	1.21089	0.52672	0.408726	0.325224	0.782353	0.485774	0.952883	0.437636	1.04398	0.519319	0.508295	0.504783	0.952029	0.933633	0.958253	0.722973	0.7433	0.524197	0.673881
FHIT	0.314152	0.848396	0.797688	0.856912	0.68269	0.733838	0.575929	0.667083	0.722604	0.788563	0.898023	0.613716	0.790737	0.321846	0.949877	0.77722	0.68614	1.06908	0.691851	0.644468	0.524776	0.821728	0.594695	0.902158	0.71257	0.958546	1.06581	0.727332	0.857648	0.801304	1.24419	0.933326	0.999624	1.24675	0.594622	0.711487	1.00002	0.931101	0.881638	0.61944	0.776494	0.978039	0.767551	0.765565	0.916442	0.647251	0.996992	0.729684	0.754664
E2F8	0.0219533	0.0305369	0.0125757	0.0610365	0.00692584	0.00477274	0.00439905	0.0305718	0.00730257	0.022424	0.0174784	0.0110449	0.0140384	0.0130773	0.042716	0.0230754	0.172028	0.019782	0.00424735	0.00745975	0.0311357	0.0044795	0.0958187	0	0.00525928	0.0586774	0.0425746	0.0327242	0.0458339	0	0.309349	0.018649	0.0278573	0	0.0178355	0.027492	0.0433986	0.0254844	0.245693	0.00462386	0.176716	0.0253936	0.0197722	0.115213	0.059969	0.140015	0.025937	0.0232678	0.0306635
HDAC1	18.4801	8.16978	6.73948	7.609	10.7117	9.36852	5.67088	10.8019	7.92624	11.352	13.3291	6.66526	8.48152	9.22596	13.2692	12.6376	8.03671	9.69216	8.73211	10.0139	5.88727	6.86493	8.25426	6.02303	8.4006	7.57739	7.3435	9.79763	12.9957	7.80639	9.4436	13.6812	7.90314	10.7236	10.4712	6.72045	13.9019	10.5825	12.8293	7.07651	9.88916	8.05913	10.7545	10.585	14.6739	8.505	13.4845	8.83319	9.10806
RPS7	59.6567	26.4326	37.3854	23.8122	37.9816	30.8473	21.6535	26.1487	27.6794	24.3803	33.4748	25.4034	24.8834	37.8485	40.7143	50.397	24.1047	18.5088	16.3683	41.6093	29.1869	30.7524	31.8536	32.408	30.0491	39.7494	31.0234	41.9417	42.847	36.5824	25.1257	50.4134	37.4102	51.8448	25.1341	28.4899	47.0817	30.5133	35.2842	30.7697	28.6832	21.6699	25.2379	33.8759	45.9948	25.4426	44.8486	30.0737	30.0825
SMYD2	6.6069	3.30214	4.18155	4.94459	2.68314	2.56638	2.11586	3.16986	3.02079	3.02678	4.0665	3.86896	3.6535	5.57013	4.1856	3.11178	4.54501	3.1367	3.5427	2.87103	2.80606	3.37598	4.51259	1.88536	3.10413	4.39165	2.93624	4.11782	6.90209	2.59543	4.43061	4.40991	3.79792	3.49127	3.58547	4.52024	4.72403	1.93502	7.11672	3.10889	3.1493	2.94595	3.87882	5.387	9.76961	3.93578	5.31148	4.09826	2.69179
L3MBTL1	0.112395	0.0580355	0.0211363	0.0341951	0.0470093	0.0277672	0.0272994	0.0421601	0.0382369	0.0574024	0.0898239	0.0442667	0.074414	0.0490306	0.0556204	0.0246125	0.0453714	0.0210997	0.0362421	0.0564198	0.0603813	0.0260612	0.108633	0.00859253	0.014279	0.0700262	0.0587126	0.0279232	0.137772	0.0240969	0.106652	0.141047	0.0447623	0.043513	0.0608753	0.0675324	0.125479	0.0658956	0.0847059	0.0609757	0.0420591	0.0453059	0.0664631	0.0917878	0.0715676	0.0582798	0.105629	0.119125	0.0376615
KDM1A	6.11709	3.2635	2.96639	3.38884	3.4951	2.81754	3.37434	3.27318	3.29861	3.84323	4.80297	3.24752	3.79976	2.9718	3.6861	3.0057	4.20373	3.04385	3.52004	3.91511	3.12048	3.47018	3.06269	2.0419	3.17688	3.23189	3.17457	2.99124	4.26812	2.6239	4.47716	3.79287	2.94348	3.78146	4.11922	3.5077	4.34262	2.62712	4.73821	2.8318	3.11438	3.20321	3.6247	3.4962	4.76479	3.967	3.97444	3.32499	3.79946
RMI1	1.91777	1.12472	0.920427	0.752557	1.07922	0.805691	1.21518	0.737838	0.948272	1.00062	1.71256	0.934427	1.18768	0.977719	1.29667	0.864884	1.45404	0.239365	1.14319	1.23287	1.09217	0.983575	1.11808	0.634197	0.887824	0.943117	0.658953	1.35208	0.973922	1.01457	1.80789	1.46951	1.24025	0.410555	1.18749	0.930354	1.06655	1.073	1.51465	0.638639	1.02884	0.833362	0.645769	1.25348	1.17626	1.22555	0.877729	1.50523	0.651567
DNA2	0.190476	0.179231	0.103407	0.219215	0.141391	0.109615	0.160904	0.0895735	0.0838588	0.221264	0.271334	0.106478	0.314459	0.226185	0.285492	0.0736071	0.140479	0.0378611	0.169807	0.307755	0.0756711	0.19433	0.341698	0.0424003	0.071579	0.176614	0.152908	0.133613	0.435361	0.0469759	0.419075	0.23795	0.101555	0.0906584	0.239707	0.237752	0.231564	0.25652	0.212311	0.224191	0.218646	0.216005	0.218644	0.418499	0.231513	0.270155	0.294169	0.372094	0.0956384
CNOT6	1.4904	1.12295	1.03031	0.903777	0.899024	0.576033	0.796398	1.22139	0.885955	1.29118	1.51072	1.05532	1.46195	0.854927	1.09708	0.823178	1.41012	0.500513	1.0733	0.923781	0.903113	0.971466	0.92665	0.410817	1.07776	0.910775	1.16566	1.00796	1.56542	0.776744	1.96859	0.917316	1.04567	0.610015	1.14357	1.0801	1.92948	0.92113	1.7283	0.595851	1.05026	1.07269	1.23046	1.21749	1.86745	1.21718	1.27172	1.0882	1.33963
E2F1	0.26144	0.141424	0.152536	1.02077	0.292114	0.086836	0.0873132	0.151699	0.114746	0.192866	0.108411	0.249669	0.185758	0.26677	0.287658	0.209919	0.876375	0.957054	0.18968	0.148062	0.537061	0.0518641	0.755854	0.146571	0.0956882	0.283694	0.195608	0.184029	0.499083	0.0285447	2.88681	0.400995	0.381776	0.426789	0.212401	0.803342	0.261025	0.323162	2.02545	0.305918	0.365364	0.184806	0.163518	1.27214	0.366239	1.72843	0.0786502	0.200124	0.39729
GTSE1	0.115697	0.0536447	0.0122733	0.0397125	0.0337965	0.0186319	0.0128798	0.0629886	0.0106905	0.0569005	0.0511745	0.0718624	0.0502366	0.106357	0.0506222	0.0731918	0.0604411	0.0289596	0.0331617	0.0400421	0.108525	0.021859	0.0719344	0.0270264	0.0205313	0.105723	0.106186	0.083037	0.100647	0	0.26091	0.0409514	0.0699107	0.021898	0.020888	0.0402464	0.123215	0.0953412	0.239785	0.0541522	0.176387	0.0842622	0.122213	0.115481	0.0630291	0.109985	0.0506266	0.0681251	0.0897786
PRKAB2	8.01335	3.41989	3.82371	9.91429	5.56655	3.81431	4.86322	1.5763	5.72537	5.72315	7.6436	3.50343	4.6765	2.51529	4.48126	2.37081	8.71333	6.06358	3.14	8.89169	11.3691	3.76677	12.3008	2.00315	4.53015	5.22606	5.82508	9.39414	10.0466	5.89637	6.80227	7.49091	4.7375	2.76463	6.67526	5.85414	4.19111	2.92104	5.48239	3.98633	3.81881	4.77126	6.04183	9.48435	3.59571	4.61691	2.79592	13.359	5.2042
TRIM24	4.07773	3.72976	1.65397	2.93158	3.09953	2.56014	1.81272	2.0371	3.40416	4.95632	3.92677	1.81126	3.56248	2.41652	4.09782	2.54549	3.45944	1.41632	2.94751	3.30331	2.94897	1.88206	3.2589	1.60104	2.21205	1.85589	2.31453	2.61173	4.65483	2.86316	2.83377	3.18522	3.22796	1.9237	3.25362	2.01562	3.32765	2.9647	3.6412	1.94064	2.13273	3.19389	2.73951	3.0904	3.65888	4.62636	2.1073	3.24822	3.6888
BOP1	13.3835	3.36129	5.00646	4.13294	3.29091	4.28575	5.65084	3.87907	5.00758	3.07786	3.53917	4.56522	4.90061	6.29398	4.60603	4.64036	5.2744	5.97813	4.22565	3.07504	3.40442	5.59947	2.86998	5.76314	3.49804	3.89218	4.31635	3.11352	4.1319	3.90307	4.97396	6.67977	4.44257	7.20559	4.41921	5.02824	4.31198	3.81402	5.78303	4.50237	3.42302	3.92114	4.36894	4.55499	5.41173	4.98411	7.17112	3.27664	4.74855
RRS1	15.8652	3.40141	13.9772	2.17241	2.09249	6.55549	11.1877	9.92491	2.17087	3.15618	5.67307	9.87247	3.14557	12.6199	5.70872	10.2616	1.92034	2.74832	4.74129	1.96415	2.56897	14.0665	1.68134	4.11273	12.0609	7.62357	6.24494	4.97124	2.86408	2.66357	3.50329	5.89461	4.51969	3.36228	3.40196	3.32466	4.79669	3.37048	11.2527	4.11806	5.6919	5.36123	3.19879	3.62711	8.32871	2.32044	16.774	2.48445	10.9882
BARD1	0.272645	0.120859	0.331815	0.189739	0.108699	0.0683933	0.0990603	0.220206	0.0772385	0.260129	0.178904	0.1432	0.130921	0.187397	0.366439	0.157462	0.220691	0.084368	0.0985424	0.0967173	0.139619	0.220084	0.115681	0.0604692	0.218918	0.141681	0.132348	0.120584	0.247603	0.0730137	0.291882	0.17816	0.119487	0.057416	0.158218	0.137573	0.37691	0.107239	0.324667	0.123054	0.243916	0.1109	0.211377	0.206109	0.343112	0.181766	0.200587	0.101616	0.115083
BRIP1	0.0545935	0.275279	0.0477786	0.0913523	0.139938	0.148361	0.0866048	0.0299176	0.232675	0.127792	0.233174	0.0591293	0.206071	0.0790429	0.129621	0.104606	0.51336	0.0999252	0.129828	0.133334	0.221224	0.0742641	0.250119	0.0774731	0.0517701	0.224491	0.112737	0.162757	0.223606	0.143056	0.457061	0.0724631	0.10515	0.0406858	0.182957	0.163796	0.138992	0.116627	0.246497	0.0431198	0.0894728	0.0815671	0.116095	0.240372	0.0932067	0.40516	0.0671874	0.255559	0.119147
RPL23	67.1093	33.4695	38.4997	30.1571	47.0881	33.8242	28.5868	27.745	38.2067	31.9792	46.7731	32.6866	29.1455	43.7085	44.4657	61.2395	27.5397	28.7306	22.9277	54.5585	34.3252	36.8576	39.4995	48.1056	41.9008	42.4423	37.4686	39.7801	55.9461	48.1407	28.8985	52.8853	37.4015	91.2058	29.1898	29.6741	59.8491	42.1504	43.1493	36.0508	33.4689	27.8341	32.0318	39.4503	59.4751	32.7218	56.4762	37.3522	35.2595
PRMT1	9.86186	4.6789	5.97058	4.41993	5.44643	4.77087	4.68213	5.7296	4.2298	5.45862	5.66167	5.79044	5.7279	6.08077	6.03142	7.46968	5.04894	5.14422	3.14943	4.9036	4.65355	6.05153	4.57146	3.92033	5.4252	5.91064	5.49635	5.76827	7.22386	4.46025	6.85721	8.35899	5.05674	7.19541	5.46248	5.43454	7.80923	4.92036	8.38922	5.79952	4.13604	4.71724	5.81442	6.70372	10.0307	6.28198	9.27289	4.09739	6.00854
BRCA2	0.0651677	0.105069	0.0523194	0.0549045	0.0397165	0.0386392	0.0222587	0.0790637	0.0283285	0.0665649	0.0545373	0.0509185	0.0726115	0.0602878	0.0391107	0.0486496	0.148556	0.00834125	0.0487132	0.0377455	0.0600165	0.0483537	0.0745895	0.0336287	0.0230632	0.05329	0.0893605	0.0838942	0.0927658	0.0197931	0.33109	0.0440356	0.0416153	0.0416282	0.0842293	0.091192	0.126432	0.0501465	0.148655	0.0265157	0.0907711	0.0308373	0.0889291	0.131298	0.0778042	0.16934	0.0160402	0.0596512	0.0275829
CDK5R1	0.197534	0.122769	0.0521638	0.175277	0.109388	0.0639602	0.0842177	0.211352	0.132814	0.184597	0.167308	0.0951525	0.0492725	0.116834	0.108063	0.0773093	0.191017	0.0473397	0.097576	0.10354	0.114958	0.0428789	0.169329	0.00530154	0.0855834	0.0604881	0.0905633	0.150357	0.237648	0.115637	0.142574	0.0714053	0.0914254	0.0590639	0.10585	0.271933	0.430528	0.101643	0.14559	0.0752434	0.180691	0.0680607	0.315441	0.140091	0.16338	0.156909	0.0786204	0.222726	0.141868
DYRK2	1.04921	0.756352	0.718382	0.621037	0.398655	0.389189	0.751963	0.928747	0.503134	0.823334	1.23853	0.93597	0.91417	0.515129	0.687867	0.462869	0.825171	0.314858	0.837158	0.546493	0.610974	0.6114	0.790666	0.231852	0.639855	0.631806	0.480634	0.762011	1.21085	0.463573	1.02088	0.798987	0.525818	0.286189	0.647083	0.637378	1.60859	0.425992	1.33327	0.524239	0.623483	0.628961	0.925425	0.551284	1.4081	0.586731	1.0952	0.783294	1.29479
EEF1E1	2.545	1.20602	1.42493	1.05271	1.14991	1.18161	0.994015	2.17587	0.853746	1.45399	1.56261	1.01276	1.44355	1.85006	1.76856	2.11966	0.959962	0.825973	1.10161	1.10664	0.90893	2.88695	1.17308	1.38206	1.50874	1.41013	0.604167	1.91611	1.75613	0.983377	1.40327	2.0795	1.25111	1.67531	1.3317	0.783268	1.97678	1.3353	2.13026	1.44457	1.54673	1.63657	1.30795	1.35215	2.37476	0.556937	4.60365	0.713209	1.34559
CDK2	3.16493	2.64598	3.15982	2.36497	2.20533	2.09567	2.37589	3.30449	1.8711	2.35068	3.01038	1.96494	2.86566	2.61848	2.527	2.23865	3.08729	2.57113	2.69585	2.18896	2.19897	3.05752	2.40966	1.03046	2.60006	2.45698	2.00168	1.99703	2.87098	1.80545	3.53254	2.00254	2.47515	1.18082	2.39683	2.21652	2.78519	1.85596	3.23408	2.02046	2.05814	2.25162	2.29132	2.83054	2.85928	3.19506	3.90193	2.01365	2.13534
RMI2	0.309574	0.411892	0.192756	0.821201	0.360934	0.160941	0.0809126	0.255124	0.0783519	0.171854	0.0937662	0.0959327	0.351455	0.213807	0.294631	0.141477	1.53989	1.0006	0.117183	0.0628872	0.415879	0.116723	0.739987	0.212228	0.290205	0.864796	0.253777	0.220697	0.708381	0.0899375	1.9903	0.178654	0.433087	0.386904	0.224169	0.449481	0.955467	0.319003	2.08021	0.163008	0.283176	0.171259	0.434389	0.768422	0.749489	1.09399	0.364423	0.085594	0.423
MAPK11	2.54266	0.418587	0.561697	1.04452	0.437348	0.419	0.399744	0.795231	0.466761	1.18116	0.827788	0.476313	0.742345	1.17491	1.11374	1.18171	0.922041	0.525571	0.516792	0.631914	0.650812	0.386357	0.95358	0.204725	0.324009	0.695182	0.539151	0.504011	1.6001	0.797404	0.982314	1.33561	0.53938	1.9266	0.494457	0.733938	1.48874	0.471006	1.78995	0.669428	0.507234	0.469328	0.852677	1.23254	1.06573	0.531232	1.28498	0.587721	0.936675
NUPR1	23.396	10.4498	9.9221	17.1707	17.7627	15.1972	12.1938	2.47603	14.7087	4.76775	10.2598	9.72975	18.038	10.6486	15.8464	8.55732	15.2682	11.4857	6.82411	24.975	16.6296	6.05316	17.2095	25.7903	17.6444	22.026	10.6309	13.2565	18.4937	17.367	13.1416	25.9726	16.3188	26.7755	15.5512	15.6798	11.4456	19.2949	19.876	20.8735	13.5182	17.172	10.9835	15.3088	11.0501	15.2395	19.0509	19.0654	15.2997
MIF	22.0947	14.1014	10.8603	28.8869	11.1434	30.3603	11.9881	7.27879	31.4185	10.2964	2.87094	4.31559	6.70807	19.8204	7.27834	37.2352	24.4806	28.2285	8.73651	8.10375	21.8019	29.9331	36.8706	20.4895	14.725	30.0602	19.1428	32.4463	22.4144	8.62008	17.3224	31.659	7.36872	13.5694	16.5788	21.501	8.05636	13.1129	22.8716	34.3673	11.5447	20.6657	16.1401	33.6407	21.9565	15.311	17.7351	4.55152	24.8972
E2F7	0.00288392	0.0140403	0.0110135	0.017818	0.0090982	0	0.00866829	0.00892466	0.00479655	0.011783	0.00287009	0.00725465	0.00922087	0.00286318	0.00601225	0.00757831	0.0180789	0.00649672	0.0111591	0.00244989	0.0204509	0.00588454	0.0338889	0.00363782	0.0103634	0.0177882	0.02175	0.00429884	0.0351226	0	0.107866	0.0275608	0.0078418	0.00368441	0.0164009	0.0361152	0.0233227	0.0195287	0.0717238	0.00607418	0.0685883	0.00333585	0.030303	0.044996	0.0212097	0.0695355	0.00283936	0.015283	0.0100704
AURKB	0.292006	0.129751	0.100673	0.137816	0.115153	0.105805	0.0650141	0.112956	0.114671	0.165703	0.0726514	0.0952201	0.242055	0.177165	0.174736	0.15986	0.279667	0.118772	0.0941581	0.0413432	0.328685	0.0827539	0.340412	0.0716216	0.106875	0.258493	0.174782	0.193454	0.32458	0.0637639	0.811371	0.223938	0.213205	0.186529	0.105437	0.194689	0.408159	0.494336	0.828531	0.170842	0.556472	0.121971	0.194811	0.270367	0.281226	0.44162	0.103817	0.0859696	0.103854
PML	2.36103	1.13668	1.51099	1.57276	0.822335	0.839884	1.1914	1.73107	1.24566	1.13394	1.24346	1.43786	2.64338	1.26043	0.89521	1.14915	3.58546	1.35396	1.25035	0.732006	0.903488	1.50184	1.0861	0.811588	1.15258	1.69488	1.31831	0.800645	1.73281	0.845605	3.24043	1.57073	1.26005	1.26417	1.50513	1.86593	2.39256	0.865527	4.04882	1.16154	0.881486	1.73264	2.25494	1.46768	1.89967	1.54707	1.37295	1.15531	1.05814
NUAK1	1.47328	0.588096	0.626525	1.10576	1.30109	0.482137	0.389813	0.842819	0.754953	1.62409	1.2881	1.0505	0.865263	0.347645	0.762447	1.42794	0.894312	0.546335	0.679976	0.945274	0.898656	0.357248	0.533395	0.202855	0.789162	0.394635	0.542145	0.382772	1.63813	0.870664	0.744532	0.941951	0.655922	0.58985	1.06839	0.489937	1.5709	0.634819	0.684251	0.854979	0.847028	0.507046	0.926654	1.65189	0.692187	0.796884	0.377951	1.3828	1.17443
TP53BP2	3.17975	10.5447	8.86698	2.65255	1.46213	5.56726	6.68475	7.643	2.1674	3.35949	3.59328	7.77239	4.86994	13.239	4.65757	7.61021	3.26676	3.8413	4.37913	2.01301	1.86574	5.52856	2.25128	1.01423	3.04196	3.88015	4.79882	6.5896	3.67142	1.15203	4.80061	2.05228	2.56581	1.9614	2.47732	2.27026	4.02411	1.56148	5.09888	4.45099	3.5303	5.02572	2.82831	4.85873	11.4536	3.81595	6.69438	2.12563	5.3645
TP73	0.0322532	0.0149546	0.0102644	0.0581214	0.00635953	0.0175299	0.0080787	0.0166353	0.0156461	0.00274539	0.00802463	0.0112687	0.0315102	0.0133422	0.0205455	0	0.105308	0.036329	0.0078001	0.00228326	0.0353969	0	0.0541438	0.0169519	0.0160975	0.0331566	0.0115832	0.0280452	0.0467624	0.00633867	0.128584	0.0171241	0.0121807	0.0446395	0.00873446	0.0336587	0.130418	0.0286007	0.109817	0.00566104	0.0319615	0.0155448	0.0282419	0.0781525	0.042358	0.0919826	0.00264624	0.00854611	0.0093854
CHEK2	0.605619	0.326587	0.934344	0.433827	0.404966	0.324389	0.474868	0.522865	0.248168	1.01307	0.47169	0.931007	0.575298	1.26353	0.384259	0.524712	0.735926	0.701924	0.573115	0.846272	1.05366	0.582054	0.526748	1.11269	0.746457	2.21513	0.264781	0.732668	0.866606	0.641681	2.32854	1.29548	0.847249	0.958742	0.56333	0.421341	0.906987	0.220758	3.74599	0.360487	0.425519	1.00002	0.441366	2.80734	1.5815	1.26294	1.23573	0.790725	0.664055
PRKAA2	0.328413	0.174348	0.306125	0.282149	0.0505777	0.0971692	0.0934552	0.502144	0.0888815	0.44264	0.160518	0.110804	0.285812	0.387788	0.279535	0.0817038	0.246688	0.161974	0.445522	0.0924453	0.0964629	0.182398	0.244665	0.17404	0.235099	0.0839035	0.291022	0.301256	1.14952	0.146653	0.818109	0.134126	0.153237	0.143995	0.476788	0.27783	0.235733	0.206785	0.388363	0.102324	0.152871	0.179824	0.280033	0.745587	0.888128	0.226718	0.428567	0.0844448	0.285
BRCA1	0.97681	0.860341	0.240542	0.366829	0.122158	0.327748	0.074487	0.17415	0.401865	0.354382	0.277457	0.387891	0.4468	0.512572	0.228181	0.0895411	0.582574	0.244242	0.50143	0.0859625	0.253143	0.404529	0.223607	0.153695	0.0544212	0.188946	0.725345	0.464831	0.366484	0.147733	0.720321	0.127187	0.254565	0.0976194	0.843922	0.590507	0.24866	0.105881	0.313666	0.321874	0.479817	0.484919	0.189096	0.663461	0.162728	0.907527	0.0772628	0.168537	0.120188
CHD3	2.159	0.856378	1.20582	1.40125	0.448107	0.411058	0.335947	0.935326	0.596411	1.45751	1.78529	0.648231	1.35004	0.848883	0.80518	0.964329	1.23784	0.723885	0.729814	0.632985	0.600106	0.302181	0.864652	0.223229	0.542216	0.817702	0.810828	0.50537	2.16983	0.702905	1.83907	1.71892	0.724333	1.25658	0.768809	1.04587	3.52685	0.645127	1.4577	0.733696	0.620246	0.803716	1.60224	1.00272	2.56582	1.26922	1.44705	1.09577	1.4961
ARID3A	0.332789	0.175344	0.406784	0.202495	0.22668	0.320641	0.335951	0.620256	0.268362	0.708175	0.220796	0.38475	0.341245	0.280336	0.183957	0.192124	0.450433	0.0880315	0.338998	0.209887	0.247741	0.200627	0.308955	0.120847	0.117776	0.181422	0.141246	0.131532	0.506621	0.457818	0.361836	0.43101	0.191949	0.141721	0.352297	0.231528	0.468941	0.241448	0.356053	0.212403	0.396659	0.16914	0.52225	0.286077	0.304611	0.156873	0.188645	0.4596	0.290517
SFN	0.247873	0.296902	2.57688	0.0425406	0.358412	0.119752	0.634663	0.245038	0.0572588	0.0281319	0.342617	0.531161	0.322884	1.90036	2.98568	0.597076	0.194236	0.124087	0	0.0116982	3.41785	3.61068	6.24162	0.0694823	0.626811	2.51985	0.979215	0.102635	0.35938	0.0216507	0.0479126	0.263205	0.137297	0.615758	8.87186	0.258675	0.197984	0.253106	0.99075	0.0725106	2.41853	0.430075	0.20671	0.634802	5.59913	0.14995	1.24733	0.160548	5.61003
PPP1R13L	1.27516	0.605482	2.62801	1.24984	0.772097	0.714659	1.26312	1.06758	0.778046	0.54609	0.891567	1.23887	1.00869	1.41303	0.911232	0.916023	1.79465	0.695772	0.782754	0.696594	1.06491	1.41521	1.00058	0.993354	0.930303	1.10292	1.16759	0.55462	1.47694	0.636098	1.12488	1.19293	0.80872	0.673795	0.871629	0.912285	1.02572	0.800236	2.25884	0.60487	0.730256	0.894186	1.23089	0.830047	2.86164	0.904706	1.5791	0.788702	0.97548
PHLDA3	1.01951	0.833955	1.00101	3.43578	0.525397	0.428178	0.870558	0.7036	0.207139	0.627186	1.3951	0.408008	1.58664	3.40459	1.12712	0.974197	2.54194	4.14317	0.801311	0.875914	1.33796	0.4196	2.92699	1.8998	0.825697	1.35176	0.942393	0.906641	6.34927	1.56192	2.41349	1.8822	1.02907	3.50785	1.05417	2.30922	2.42038	0.694852	5.5928	1.8423	0.974964	1.53439	1.70427	2.37451	4.45494	2.81591	2.58923	1.62083	0.984398
SOX4	0.78289	3.21512	7.89272	1.71311	0.227875	0.574099	2.81072	1.71612	0.529627	1.70724	2.01895	1.94075	1.96677	2.79135	1.58248	1.11843	1.75767	0.545891	0.979728	0.704653	0.632597	1.12203	0.597149	0.615259	2.15836	1.95775	1.93467	0.907664	2.54311	0.490888	1.89701	1.39543	1.30938	0.547728	0.91368	0.596545	3.04563	0.571014	2.08339	0.696875	1.38112	1.46258	1.45032	2.42801	7.18086	0.937549	6.4814	0.642083	3.57994
NDRG1	8.04222	3.6744	9.28058	7.03992	3.82092	6.79893	8.12804	3.62635	5.66304	3.82569	9.00734	7.16404	10.4803	6.9225	7.37484	5.43891	10.7913	7.31185	4.21565	14.1322	8.54647	5.21635	3.2804	3.85848	7.65827	5.35694	13.9879	8.08759	7.71399	7.60515	4.53909	9.85817	5.09716	9.17992	3.70886	4.18862	6.63456	2.98232	3.78696	4.31458	5.53682	6.4835	7.74154	3.60638	10.4636	7.444	4.85171	12.209	6.65342
PYCARD	5.66879	1.50703	1.31648	3.26238	1.63131	0.999258	0.942949	2.87018	1.50162	2.39215	2.88615	3.00069	5.12027	3.38985	2.29668	5.67959	4.71654	2.62556	2.17021	2.09174	2.08425	1.27282	2.21373	0.952506	2.39888	4.02756	1.73323	2.26748	4.46488	2.09912	6.21594	5.26411	2.3905	10.2902	2.07158	4.06571	7.69973	1.22804	7.59162	3.03104	2.36247	1.75954	4.74748	2.28179	9.12924	2.00879	3.69566	1.83263	2.67498
DDIT4	21.6044	18.902	24.3368	16.7124	5.05748	15.1218	14.4511	8.89019	31.6429	2.58928	4.49178	7.94688	45.3921	8.87424	12.9877	11.0363	17.1232	4.75548	10.3385	10.482	7.20298	12.814	13.0332	9.69308	10.9819	10.5509	15.6065	7.14914	5.30164	3.10369	23.4555	5.04584	11.7923	11.9048	36.3167	8.4063	18.9765	3.25539	9.99486	16.9848	43.9519	13.6699	24.6075	7.45418	33.3887	8.58731	24.3751	2.74289	4.28708
SNAI2	1.73649	1.83928	1.40692	1.99318	0.672219	0.961115	1.89144	2.97037	0.476939	1.17163	2.06111	1.17555	2.36008	2.34084	1.17904	3.20255	4.00728	1.40863	2.2269	1.25185	1.09745	0.747657	2.34676	0.4622	0.915972	2.80052	2.41156	0.724291	1.0879	1.07703	2.15481	1.92848	0.909697	1.9539	1.61786	1.7706	1.83235	0.80909	2.24991	0.520093	3.54115	1.25308	2.22399	1.09028	5.16361	0.793025	1.27048	1.94178	0.639741
EDA2R	0.0152367	0.0388558	0.0533388	0.455002	0.00801145	0.00552085	0.0407088	0.121809	0.0168945	0.0726289	0.0808726	0.0383286	0.0757817	0.166398	0.0776469	0.0667311	0.183074	0.0972521	0.0835228	0.0949195	0.0720324	0.0207266	0.375144	0	0.0851713	0.0783173	0.049248	0.0984194	1.05153	0.0958222	0.309243	0.0862889	0.0138102	0.0519092	0.0618935	0.100704	0.18255	0.0393054	0.415029	0.133716	0.0975621	0.0646228	0.198219	0.76001	0.357517	0.272571	0.260022	0.145341	0.159615
BDKRB2	0.0876337	0.20501	0.636374	0.397874	0.0230389	0.0952595	0.109086	0.0986159	0.0309172	0.132912	0.301283	0.316197	0.181136	0.593205	0.0756612	0.471032	0.0998845	0.131611	0.107893	0.0518858	0.0780164	0.146302	0.102532	0.110542	0.162227	0.262075	0.163083	0.134587	0.559047	0.0438392	0.533583	0.256605	0.101092	0.281592	0.0453066	0.0443407	0.374636	0.0462405	0.82084	0.212542	0.140889	0.202733	0.215256	0.306982	1.58195	0.181761	0.637947	0.0478478	0.247279
BATF	1.40967	0.425709	2.17817	1.06004	0.438872	0.201624	0.538929	9.34187	0.231372	0.549434	1.07064	0.933185	1.54194	1.3627	1.05694	1.9009	0.930217	1.25354	0.556229	0.630272	0.338227	2.74392	0.934119	0.210574	0.710969	2.00212	0.799359	0.525323	2.14601	0.78738	2.06513	1.45748	1.09277	5.73463	0.828805	1.76145	8.20016	0.52035	2.75133	1.26968	0.933169	0.60074	3.39679	0.631413	11.4977	0.447227	1.49746	0.511133	1.38174
ZNF385A	4.24271	1.372	0.813407	1.41311	1.47018	0.913682	0.928077	2.45959	1.42176	2.09675	2.69162	2.41648	2.59607	1.74279	2.02648	4.01933	2.08798	1.70674	2.07977	1.70009	1.14693	1.3184	1.48301	0.4544	1.44517	2.48056	1.03497	1.7558	3.0939	1.15521	3.49148	4.06193	1.15055	2.60792	1.95572	3.57431	10.0448	1.01224	2.28547	1.14411	1.93001	1.55429	2.67793	1.55718	5.74917	1.64997	1.63821	2.10899	2.22294
ANKRD2	0.0125275	0.0784152	0.0239207	0.0386999	0.00988042	0.0272352	0.0376542	0.0193839	0.0208357	0.0383882	0.0124674	0.063027	0.0801091	0.0373121	0.0174111	0.0164597	0.1178	0.0564422	0.0484742	0.0851367	0.0634547	0.0255619	0.178755	0.173825	0.0300116	0.115905	0.0134971	0.0373475	0.0762846	0.019696	0.0108967	0.0532095	0	0.144043	0.0508883	0.0130734	0.0787977	0.0363561	0.0333816	0.0263857	0.0229185	0.0434719	0.112828	0.0621912	0.35537	0.00974372	0.0986712	0.0132776	0.0291631
MSX1	0.257227	0.30413	0.482979	0.198656	0.0202875	0.0372814	0.188993	0.126037	0.0998247	0.140129	0.264526	0.19412	0.182765	0.408603	0.107251	0.270374	0.295629	0.202813	0.0746491	0.101973	0.0955473	0.262431	0.0575747	0.0973408	0.349196	0.299689	0.221709	0.0766857	0.171553	0.0471823	0.186452	0.11836	0.132116	0.383396	0.0696594	0.12527	0.177205	0.116122	0.0990057	0.216711	0.12549	0.13885	0.128706	0.0972932	0.252235	0.146716	0.472738	0.0363505	0.129741
TWIST1	0.160941	0.0870594	0.0085364	0.0690526	0.0352594	0.0680344	0.0268747	0.055339	0.148709	0.0821956	0.0444914	0.0149946	0.0571758	0	0.0248534	0.0117477	0.0420382	0.0201421	0	0.015191	0.0996361	0.0638544	0.0900578	0.022557	0.02142	0.0735327	0.0385328	0.106623	0.147782	0.0281151	0.0855497	0.0189884	0.0486246	0	0.0653764	0.111969	0.0723083	0.0172988	0.00794174	0.0282481	0.0899661	0.0930807	0.0268428	0.133162	0.187878	0.0973605	0.255287	0.0379061	0.0208144
[truncated: 375 more columns]
